# Supplementary material for: Fully Affine Invariant Methods for Cross-Session Registration of Calcium Imaging Data
Source: eNeuro. 2020 Aug 7;7(4):ENEURO.0054-20.2020. doi: 10.1523/ENEURO.0054-20.2020 (PMC7438060; doi:10.1523/ENEURO.0054-20.2020)
Supplement: Extended Data. — A zip file (named “data_code.zip”), including PyPI package (“FAIM_package” folder), example FOV images (within “examples” folder), and codes used to reproduce all results (within “AffineCa2p_reproduce_results” folder) were submitted as Extended Data. Each folder contains a readme file. Download Extended Data, EPS file. [file enu-eN-MNT-0054-20-s02.zip]

Archive with 349 entries (308 files):
- data_code/AffineCa2p_reproduce_results/
- data_code/AffineCa2p_reproduce_results/__init__.py
- data_code/AffineCa2p_reproduce_results/__main__.py
- data_code/AffineCa2p_reproduce_results/A5/
- data_code/AffineCa2p_reproduce_results/A5/MOCO/
- data_code/AffineCa2p_reproduce_results/A5/MOCO/moco_8N_A5_D08.csv
- data_code/AffineCa2p_reproduce_results/A5/MOCO/moco_8N_A5_D09.csv
- data_code/AffineCa2p_reproduce_results/A5/MOCO/moco_8N_A5_D10.csv
- data_code/AffineCa2p_reproduce_results/A5/MOCO/moco_8N_A5_D11.csv
- data_code/AffineCa2p_reproduce_results/A5/MOCO/moco_8N_A5_D12.csv
- data_code/AffineCa2p_reproduce_results/A5/MOCO/moco_8N_A5_D16.csv
- data_code/AffineCa2p_reproduce_results/A5/MOCO/moco_8N_A5_D17.csv
- data_code/AffineCa2p_reproduce_results/A5/MOCO_CLAHE/
- data_code/AffineCa2p_reproduce_results/A5/MOCO_CLAHE/day08.csv
- data_code/AffineCa2p_reproduce_results/A5/MOCO_CLAHE/day09.csv
- data_code/AffineCa2p_reproduce_results/A5/MOCO_CLAHE/day10.csv
- data_code/AffineCa2p_reproduce_results/A5/MOCO_CLAHE/day11.csv
- data_code/AffineCa2p_reproduce_results/A5/MOCO_CLAHE/day12.csv
- data_code/AffineCa2p_reproduce_results/A5/MOCO_CLAHE/day16.csv
- data_code/AffineCa2p_reproduce_results/A5/MOCO_CLAHE/day17.csv
- data_code/AffineCa2p_reproduce_results/A5/raw_common_neurons/
- data_code/AffineCa2p_reproduce_results/A5/raw_common_neurons/reg/
- data_code/AffineCa2p_reproduce_results/A5/raw_common_neurons/reg/ROI_day08_frame.tiff
- data_code/AffineCa2p_reproduce_results/A5/raw_common_neurons/reg/ROI_day09_frame.tiff
- data_code/AffineCa2p_reproduce_results/A5/raw_common_neurons/reg/ROI_day10_frame.tiff
- data_code/AffineCa2p_reproduce_results/A5/raw_common_neurons/reg/ROI_day11_frame.tiff
- data_code/AffineCa2p_reproduce_results/A5/raw_common_neurons/reg/ROI_day12_frame.tiff
- data_code/AffineCa2p_reproduce_results/A5/raw_common_neurons/reg/ROI_day16_frame.tiff
- data_code/AffineCa2p_reproduce_results/A5/raw_common_neurons/reg/ROI_day17_frame.tiff
- data_code/AffineCa2p_reproduce_results/A5/raw_common_neurons/template/
- data_code/AffineCa2p_reproduce_results/A5/raw_common_neurons/template/ROI_day06_08_frame.tiff
- data_code/AffineCa2p_reproduce_results/A5/raw_common_neurons/template/ROI_day06_09_frame.tiff
- data_code/AffineCa2p_reproduce_results/A5/raw_common_neurons/template/ROI_day06_10_frame.tiff
- data_code/AffineCa2p_reproduce_results/A5/raw_common_neurons/template/ROI_day06_11_frame.tiff
- data_code/AffineCa2p_reproduce_results/A5/raw_common_neurons/template/ROI_day06_12_frame.tiff
- data_code/AffineCa2p_reproduce_results/A5/raw_common_neurons/template/ROI_day06_16_frame.tiff
- data_code/AffineCa2p_reproduce_results/A5/raw_common_neurons/template/ROI_day06_17_frame.tiff
- data_code/AffineCa2p_reproduce_results/A5/reg_day06A5.png
- data_code/AffineCa2p_reproduce_results/A5/reg_day08A5.png
- data_code/AffineCa2p_reproduce_results/A5/reg_day09A5.png
- data_code/AffineCa2p_reproduce_results/A5/reg_day10A5.png
- data_code/AffineCa2p_reproduce_results/A5/reg_day11A5.png
- data_code/AffineCa2p_reproduce_results/A5/reg_day12A5.png
- data_code/AffineCa2p_reproduce_results/A5/reg_day16A5.png
- data_code/AffineCa2p_reproduce_results/A5/reg_day17A5.png
- data_code/AffineCa2p_reproduce_results/A5/registered_common_neurons/
- data_code/AffineCa2p_reproduce_results/A6/
- data_code/AffineCa2p_reproduce_results/A6/MOCO/
- data_code/AffineCa2p_reproduce_results/A6/MOCO/moco_8N_A6_D08.csv
- data_code/AffineCa2p_reproduce_results/A6/MOCO/moco_8N_A6_D09.csv
- data_code/AffineCa2p_reproduce_results/A6/MOCO/moco_8N_A6_D10.csv
- data_code/AffineCa2p_reproduce_results/A6/MOCO/moco_8N_A6_D11.csv
- data_code/AffineCa2p_reproduce_results/A6/MOCO/moco_8N_A6_D12.csv
- data_code/AffineCa2p_reproduce_results/A6/MOCO/moco_8N_A6_D16.csv
- data_code/AffineCa2p_reproduce_results/A6/MOCO/moco_8N_A6_D17.csv
- data_code/AffineCa2p_reproduce_results/A6/MOCO_CLAHE/
- data_code/AffineCa2p_reproduce_results/A6/MOCO_CLAHE/day08.csv
- data_code/AffineCa2p_reproduce_results/A6/MOCO_CLAHE/day09.csv
- data_code/AffineCa2p_reproduce_results/A6/MOCO_CLAHE/day10.csv
- data_code/AffineCa2p_reproduce_results/A6/MOCO_CLAHE/day11.csv
- data_code/AffineCa2p_reproduce_results/A6/MOCO_CLAHE/day12.csv
- data_code/AffineCa2p_reproduce_results/A6/MOCO_CLAHE/day16.csv
- data_code/AffineCa2p_reproduce_results/A6/MOCO_CLAHE/day17.csv
- data_code/AffineCa2p_reproduce_results/A6/raw_common_neurons/
- data_code/AffineCa2p_reproduce_results/A6/raw_common_neurons/reg/
- data_code/AffineCa2p_reproduce_results/A6/raw_common_neurons/reg/ROI_day08_frame.tiff
- data_code/AffineCa2p_reproduce_results/A6/raw_common_neurons/reg/ROI_day09_frame.tiff
- data_code/AffineCa2p_reproduce_results/A6/raw_common_neurons/reg/ROI_day10_frame.tiff
- data_code/AffineCa2p_reproduce_results/A6/raw_common_neurons/reg/ROI_day11_frame.tiff
- data_code/AffineCa2p_reproduce_results/A6/raw_common_neurons/reg/ROI_day12_frame.tiff
- data_code/AffineCa2p_reproduce_results/A6/raw_common_neurons/reg/ROI_day16_frame.tiff
- data_code/AffineCa2p_reproduce_results/A6/raw_common_neurons/reg/ROI_day17_frame.tiff
- data_code/AffineCa2p_reproduce_results/A6/raw_common_neurons/template/
- data_code/AffineCa2p_reproduce_results/A6/raw_common_neurons/template/ROI_day06_08_frame.tiff
- data_code/AffineCa2p_reproduce_results/A6/raw_common_neurons/template/ROI_day06_09_frame.tiff
- data_code/AffineCa2p_reproduce_results/A6/raw_common_neurons/template/ROI_day06_10_frame.tiff
- data_code/AffineCa2p_reproduce_results/A6/raw_common_neurons/template/ROI_day06_11_frame.tiff
- data_code/AffineCa2p_reproduce_results/A6/raw_common_neurons/template/ROI_day06_12_frame.tiff
- data_code/AffineCa2p_reproduce_results/A6/raw_common_neurons/template/ROI_day06_16_frame.tiff
- data_code/AffineCa2p_reproduce_results/A6/raw_common_neurons/template/ROI_day06_17_frame.tiff
- data_code/AffineCa2p_reproduce_results/A6/reg_day06A6.png
- data_code/AffineCa2p_reproduce_results/A6/reg_day08A6.png
- data_code/AffineCa2p_reproduce_results/A6/reg_day09A6.png
- data_code/AffineCa2p_reproduce_results/A6/reg_day10A6.png
- data_code/AffineCa2p_reproduce_results/A6/reg_day11A6.png
- data_code/AffineCa2p_reproduce_results/A6/reg_day12A6.png
- data_code/AffineCa2p_reproduce_results/A6/reg_day16A6.png
- data_code/AffineCa2p_reproduce_results/A6/reg_day17A6.png
- data_code/AffineCa2p_reproduce_results/A6/registered_common_neurons/
- data_code/AffineCa2p_reproduce_results/cellpose/
- data_code/AffineCa2p_reproduce_results/cellpose/__init__.py
- data_code/AffineCa2p_reproduce_results/cellpose/__main__.py
- data_code/AffineCa2p_reproduce_results/cellpose/collect_datasets.py
- data_code/AffineCa2p_reproduce_results/cellpose/datasets.py
- data_code/AffineCa2p_reproduce_results/cellpose/dynamics.py
- data_code/AffineCa2p_reproduce_results/cellpose/gui.py
- data_code/AffineCa2p_reproduce_results/cellpose/guiparts.py
- data_code/AffineCa2p_reproduce_results/cellpose/io.py
- data_code/AffineCa2p_reproduce_results/cellpose/key/
- data_code/AffineCa2p_reproduce_results/cellpose/key/cellpose-data-writer.json
- data_code/AffineCa2p_reproduce_results/cellpose/logo/
- data_code/AffineCa2p_reproduce_results/cellpose/logo/logo.png
- data_code/AffineCa2p_reproduce_results/cellpose/menus.py
- data_code/AffineCa2p_reproduce_results/cellpose/metrics.py
- data_code/AffineCa2p_reproduce_results/cellpose/models.py
- data_code/AffineCa2p_reproduce_results/cellpose/plot.py
- data_code/AffineCa2p_reproduce_results/cellpose/resnet_style.py
- data_code/AffineCa2p_reproduce_results/cellpose/transforms.py
- data_code/AffineCa2p_reproduce_results/cellpose/utils.py
- data_code/AffineCa2p_reproduce_results/environment.yaml
- data_code/AffineCa2p_reproduce_results/FAIM/
- data_code/AffineCa2p_reproduce_results/FAIM/__init__.py
- data_code/AffineCa2p_reproduce_results/FAIM/asift.py
- data_code/AffineCa2p_reproduce_results/FAIM/common.py
- data_code/AffineCa2p_reproduce_results/FAIM/FAIMCaSig.py
- data_code/AffineCa2p_reproduce_results/FAIM/find_obj.py
- data_code/AffineCa2p_reproduce_results/LICENSE
- data_code/AffineCa2p_reproduce_results/matlab_codes/
- data_code/AffineCa2p_reproduce_results/matlab_codes/bar_fig.m
- data_code/AffineCa2p_reproduce_results/matlab_codes/F2.m
- data_code/AffineCa2p_reproduce_results/matlab_codes/F3.m
- data_code/AffineCa2p_reproduce_results/matlab_codes/F4.m
- data_code/AffineCa2p_reproduce_results/matlab_codes/F5.m
- data_code/AffineCa2p_reproduce_results/matlab_codes/F6.m
- data_code/AffineCa2p_reproduce_results/matlab_codes/IAT_v0.9.3/
- data_code/AffineCa2p_reproduce_results/matlab_codes/IAT_v0.9.3/_DS_Store
- data_code/AffineCa2p_reproduce_results/matlab_codes/IAT_v0.9.3/COPYING.txt
- data_code/AffineCa2p_reproduce_results/matlab_codes/IAT_v0.9.3/demos/
- data_code/AffineCa2p_reproduce_results/matlab_codes/IAT_v0.9.3/demos/_DS_Store
- data_code/AffineCa2p_reproduce_results/matlab_codes/IAT_v0.9.3/demos/areaBasedAlignment1.m
- data_code/AffineCa2p_reproduce_results/matlab_codes/IAT_v0.9.3/demos/areaBasedAlignment2.m
- data_code/AffineCa2p_reproduce_results/matlab_codes/IAT_v0.9.3/demos/areaBasedAlignment3.m
- data_code/AffineCa2p_reproduce_results/matlab_codes/IAT_v0.9.3/demos/areaBasedAlignment4.m
- data_code/AffineCa2p_reproduce_results/matlab_codes/IAT_v0.9.3/demos/areaVsFeatureAlignment.m
- data_code/AffineCa2p_reproduce_results/matlab_codes/IAT_v0.9.3/demos/asiftcompare.m
- data_code/AffineCa2p_reproduce_results/matlab_codes/IAT_v0.9.3/demos/complexity_FA_IC.m
- data_code/AffineCa2p_reproduce_results/matlab_codes/IAT_v0.9.3/demos/featureBasedAlignment.m
- data_code/AffineCa2p_reproduce_results/matlab_codes/IAT_v0.9.3/demos/loadtiff.m
- data_code/AffineCa2p_reproduce_results/matlab_codes/IAT_v0.9.3/demos/read_file.m
- data_code/AffineCa2p_reproduce_results/matlab_codes/IAT_v0.9.3/demos/saveastiff.m
- data_code/AffineCa2p_reproduce_results/matlab_codes/IAT_v0.9.3/demos/SIFTflowDemo.m
- data_code/AffineCa2p_reproduce_results/matlab_codes/IAT_v0.9.3/dirt/
- data_code/AffineCa2p_reproduce_results/matlab_codes/IAT_v0.9.3/dirt/_DS_Store
- data_code/AffineCa2p_reproduce_results/matlab_codes/IAT_v0.9.3/dirt/ABFilters1D.m
- data_code/AffineCa2p_reproduce_results/matlab_codes/IAT_v0.9.3/dirt/ABIsRGB.m
- data_code/AffineCa2p_reproduce_results/matlab_codes/IAT_v0.9.3/dirt/ABOnOff.m
- data_code/AffineCa2p_reproduce_results/matlab_codes/IAT_v0.9.3/dirt/DIRT_Example.m
- data_code/AffineCa2p_reproduce_results/matlab_codes/IAT_v0.9.3/dirt/DIRT_FM_Precomputation.m
- data_code/AffineCa2p_reproduce_results/matlab_codes/IAT_v0.9.3/dirt/DIRT_FM_Registration.m
- data_code/AffineCa2p_reproduce_results/matlab_codes/IAT_v0.9.3/dirt/DIRT_GModel_Apply.m
- data_code/AffineCa2p_reproduce_results/matlab_codes/IAT_v0.9.3/dirt/DIRT_GModel_Disp.m
- data_code/AffineCa2p_reproduce_results/matlab_codes/IAT_v0.9.3/dirt/DIRT_GModel_DispInit.m
- data_code/AffineCa2p_reproduce_results/matlab_codes/IAT_v0.9.3/dirt/DIRT_GModel_GradientVectors.m
- data_code/AffineCa2p_reproduce_results/matlab_codes/IAT_v0.9.3/dirt/DIRT_GModel_Identity.m
- data_code/AffineCa2p_reproduce_results/matlab_codes/IAT_v0.9.3/dirt/DIRT_GModel_Init.m
- data_code/AffineCa2p_reproduce_results/matlab_codes/IAT_v0.9.3/dirt/DIRT_GModel_N.m
- data_code/AffineCa2p_reproduce_results/matlab_codes/IAT_v0.9.3/dirt/DIRT_GModel_Update.m
- data_code/AffineCa2p_reproduce_results/matlab_codes/IAT_v0.9.3/dirt/DIRT_Inspect_AllReg.m
- data_code/AffineCa2p_reproduce_results/matlab_codes/IAT_v0.9.3/dirt/DIRT_Mask2ROI.m
- data_code/AffineCa2p_reproduce_results/matlab_codes/IAT_v0.9.3/dirt/DIRT_MaskBorder.m
- data_code/AffineCa2p_reproduce_results/matlab_codes/IAT_v0.9.3/dirt/DIRT_MaskEdges.m
- data_code/AffineCa2p_reproduce_results/matlab_codes/IAT_v0.9.3/dirt/DIRT_MaskManual.m
- data_code/AffineCa2p_reproduce_results/matlab_codes/IAT_v0.9.3/dirt/DIRT_MaskRectangle.m
- data_code/AffineCa2p_reproduce_results/matlab_codes/IAT_v0.9.3/dirt/DIRT_optPre_PrintSummary.m
- data_code/AffineCa2p_reproduce_results/matlab_codes/IAT_v0.9.3/dirt/DIRT_PModel_Apply.m
- data_code/AffineCa2p_reproduce_results/matlab_codes/IAT_v0.9.3/dirt/DIRT_PModel_Compose.m
- data_code/AffineCa2p_reproduce_results/matlab_codes/IAT_v0.9.3/dirt/DIRT_PModel_Convert.m
- data_code/AffineCa2p_reproduce_results/matlab_codes/IAT_v0.9.3/dirt/DIRT_PModel_Disp.m
- data_code/AffineCa2p_reproduce_results/matlab_codes/IAT_v0.9.3/dirt/DIRT_PModel_DispInit.m
- data_code/AffineCa2p_reproduce_results/matlab_codes/IAT_v0.9.3/dirt/DIRT_PModel_GradientVectors.m
- data_code/AffineCa2p_reproduce_results/matlab_codes/IAT_v0.9.3/dirt/DIRT_PModel_Identity.m
- data_code/AffineCa2p_reproduce_results/matlab_codes/IAT_v0.9.3/dirt/DIRT_PModel_N.m
- data_code/AffineCa2p_reproduce_results/matlab_codes/IAT_v0.9.3/dirt/DIRT_PModel_Update.m
- data_code/AffineCa2p_reproduce_results/matlab_codes/IAT_v0.9.3/dirt/DIRT_PNorm_Norm_PModel.m
- data_code/AffineCa2p_reproduce_results/matlab_codes/IAT_v0.9.3/dirt/DIRT_PNorm_NormImage.m
- data_code/AffineCa2p_reproduce_results/matlab_codes/IAT_v0.9.3/dirt/DIRT_PNorm_Params.m
- data_code/AffineCa2p_reproduce_results/matlab_codes/IAT_v0.9.3/dirt/DIRT_PNorm_UnNorm_PModel.m
- data_code/AffineCa2p_reproduce_results/matlab_codes/IAT_v0.9.3/dirt/DIRT_PNorm_UnNormRMSError.m
- data_code/AffineCa2p_reproduce_results/matlab_codes/IAT_v0.9.3/dirt/DIRT_Precomputation.m
- data_code/AffineCa2p_reproduce_results/matlab_codes/IAT_v0.9.3/dirt/DIRT_Registration.m
- data_code/AffineCa2p_reproduce_results/matlab_codes/IAT_v0.9.3/dirt/DIRT_Warp.m
- data_code/AffineCa2p_reproduce_results/matlab_codes/IAT_v0.9.3/dirt/iat_dic.m
- data_code/AffineCa2p_reproduce_results/matlab_codes/IAT_v0.9.3/dirt/licence.txt
- data_code/AffineCa2p_reproduce_results/matlab_codes/IAT_v0.9.3/dirt/source.jpg
- data_code/AffineCa2p_reproduce_results/matlab_codes/IAT_v0.9.3/dirt/target.jpg
- data_code/AffineCa2p_reproduce_results/matlab_codes/IAT_v0.9.3/dirt/vect.m
- data_code/AffineCa2p_reproduce_results/matlab_codes/IAT_v0.9.3/iat_mex.m
- data_code/AffineCa2p_reproduce_results/matlab_codes/IAT_v0.9.3/iat_setup.m
- data_code/AffineCa2p_reproduce_results/matlab_codes/IAT_v0.9.3/mex/
- data_code/AffineCa2p_reproduce_results/matlab_codes/IAT_v0.9.3/mex/_DS_Store
- data_code/AffineCa2p_reproduce_results/matlab_codes/IAT_v0.9.3/mex/auxiliary_functions.cpp
- data_code/AffineCa2p_reproduce_results/matlab_codes/IAT_v0.9.3/mex/glnxa64/
- data_code/AffineCa2p_reproduce_results/matlab_codes/IAT_v0.9.3/mex/glnxa64/iat_match_features_mex.mexa64
- data_code/AffineCa2p_reproduce_results/matlab_codes/IAT_v0.9.3/mex/glnxa64/iat_SIFTflow_mex.mexa64
- data_code/AffineCa2p_reproduce_results/matlab_codes/IAT_v0.9.3/mex/iat_match_features_mex.cpp
- data_code/AffineCa2p_reproduce_results/matlab_codes/IAT_v0.9.3/mex/maci64/
- data_code/AffineCa2p_reproduce_results/matlab_codes/IAT_v0.9.3/mex/maci64/iat_match_features_mex.mexmaci64
- data_code/AffineCa2p_reproduce_results/matlab_codes/IAT_v0.9.3/mex/maci64/iat_SIFTflow_mex.mexmaci64
- data_code/AffineCa2p_reproduce_results/matlab_codes/IAT_v0.9.3/mex/win64/
- data_code/AffineCa2p_reproduce_results/matlab_codes/IAT_v0.9.3/mex/win64/_DS_Store
- data_code/AffineCa2p_reproduce_results/matlab_codes/IAT_v0.9.3/mex/win64/iat_match_features_mex.mexw64
- data_code/AffineCa2p_reproduce_results/matlab_codes/IAT_v0.9.3/mex/win64/iat_SIFTflow_mex.mexw64
- data_code/AffineCa2p_reproduce_results/matlab_codes/IAT_v0.9.3/misc/
- data_code/AffineCa2p_reproduce_results/matlab_codes/IAT_v0.9.3/misc/_DS_Store
- data_code/AffineCa2p_reproduce_results/matlab_codes/IAT_v0.9.3/misc/iat_collinearity_check.m
- data_code/AffineCa2p_reproduce_results/matlab_codes/IAT_v0.9.3/misc/iat_error2gray.m
- data_code/AffineCa2p_reproduce_results/matlab_codes/IAT_v0.9.3/misc/iat_error2rgb.m
- data_code/AffineCa2p_reproduce_results/matlab_codes/IAT_v0.9.3/misc/iat_flow2rgb.m
- data_code/AffineCa2p_reproduce_results/matlab_codes/IAT_v0.9.3/misc/iat_homogeneous_coords.m
- data_code/AffineCa2p_reproduce_results/matlab_codes/IAT_v0.9.3/misc/iat_is_transform.m
- data_code/AffineCa2p_reproduce_results/matlab_codes/IAT_v0.9.3/misc/iat_merge_param.m
- data_code/AffineCa2p_reproduce_results/matlab_codes/IAT_v0.9.3/misc/iat_mosaic.m
- data_code/AffineCa2p_reproduce_results/matlab_codes/IAT_v0.9.3/misc/iat_normal_coords.m
- data_code/AffineCa2p_reproduce_results/matlab_codes/IAT_v0.9.3/misc/iat_plot_correspondences.m
- data_code/AffineCa2p_reproduce_results/matlab_codes/IAT_v0.9.3/misc/iat_remove_scale.m
- data_code/AffineCa2p_reproduce_results/matlab_codes/IAT_v0.9.3/misc/iat_sift2rgb.m
- data_code/AffineCa2p_reproduce_results/matlab_codes/IAT_v0.9.3/misc/iat_warping_area.m
- data_code/AffineCa2p_reproduce_results/matlab_codes/IAT_v0.9.3/rigid/
- data_code/AffineCa2p_reproduce_results/matlab_codes/IAT_v0.9.3/rigid/_DS_Store
- data_code/AffineCa2p_reproduce_results/matlab_codes/IAT_v0.9.3/rigid/iat_dic.m
- data_code/AffineCa2p_reproduce_results/matlab_codes/IAT_v0.9.3/rigid/iat_ecc.m
- data_code/AffineCa2p_reproduce_results/matlab_codes/IAT_v0.9.3/rigid/iat_eccIC.m
- data_code/AffineCa2p_reproduce_results/matlab_codes/IAT_v0.9.3/rigid/iat_get_affine.m
- data_code/AffineCa2p_reproduce_results/matlab_codes/IAT_v0.9.3/rigid/iat_get_euclidean.m
- data_code/AffineCa2p_reproduce_results/matlab_codes/IAT_v0.9.3/rigid/iat_get_homography.m
- data_code/AffineCa2p_reproduce_results/matlab_codes/IAT_v0.9.3/rigid/iat_get_similarity.m
- data_code/AffineCa2p_reproduce_results/matlab_codes/IAT_v0.9.3/rigid/iat_get_translation.m
- data_code/AffineCa2p_reproduce_results/matlab_codes/IAT_v0.9.3/rigid/iat_image_jacobian.m
- data_code/AffineCa2p_reproduce_results/matlab_codes/IAT_v0.9.3/rigid/iat_inverse_warping.m
- data_code/AffineCa2p_reproduce_results/matlab_codes/IAT_v0.9.3/rigid/iat_LucasKanade.m
- data_code/AffineCa2p_reproduce_results/matlab_codes/IAT_v0.9.3/rigid/iat_LucasKanadeIC.m
- data_code/AffineCa2p_reproduce_results/matlab_codes/IAT_v0.9.3/rigid/iat_ransac.m
- data_code/AffineCa2p_reproduce_results/matlab_codes/IAT_v0.9.3/rigid/iat_warp_jacobian.m
- data_code/AffineCa2p_reproduce_results/matlab_codes/IAT_v0.9.3/rigid/iat_warp_update.m
- data_code/AffineCa2p_reproduce_results/matlab_codes/IAT_v0.9.3/rigid/iat_warp_updateIC.m
- data_code/AffineCa2p_reproduce_results/matlab_codes/IAT_v0.9.3/rigid/iat_warp_updown.m
- data_code/AffineCa2p_reproduce_results/matlab_codes/LK_ECC.m
- data_code/AffineCa2p_reproduce_results/matlab_codes/LK_ECC_CLAHE.m
- data_code/AffineCa2p_reproduce_results/matlab_codes/loadtiff.m
- data_code/AffineCa2p_reproduce_results/matlab_codes/main_codes.m
- data_code/AffineCa2p_reproduce_results/matlab_codes/MOCO.m
- data_code/AffineCa2p_reproduce_results/matlab_codes/NoRMCorre_method.m
- data_code/AffineCa2p_reproduce_results/matlab_codes/NoRMCorre-master/
- data_code/AffineCa2p_reproduce_results/matlab_codes/NoRMCorre-master/@MotionCorrection/
- data_code/AffineCa2p_reproduce_results/matlab_codes/NoRMCorre-master/@MotionCorrection/MotionCorrection.m
- data_code/AffineCa2p_reproduce_results/matlab_codes/NoRMCorre-master/_gitignore
- data_code/AffineCa2p_reproduce_results/matlab_codes/NoRMCorre-master/apply_shifts.m
- data_code/AffineCa2p_reproduce_results/matlab_codes/NoRMCorre-master/bigread2.m
- data_code/AffineCa2p_reproduce_results/matlab_codes/NoRMCorre-master/cell2mat_ov.m
- data_code/AffineCa2p_reproduce_results/matlab_codes/NoRMCorre-master/cell2mat_ov_sum.m
- data_code/AffineCa2p_reproduce_results/matlab_codes/NoRMCorre-master/concatenate_files.m
- data_code/AffineCa2p_reproduce_results/matlab_codes/NoRMCorre-master/construct_grid.m
- data_code/AffineCa2p_reproduce_results/matlab_codes/NoRMCorre-master/construct_grid_even.m
- data_code/AffineCa2p_reproduce_results/matlab_codes/NoRMCorre-master/construct_weights.m
- data_code/AffineCa2p_reproduce_results/matlab_codes/NoRMCorre-master/correct_bidirectional_offset.m
- data_code/AffineCa2p_reproduce_results/matlab_codes/NoRMCorre-master/demo.m
- data_code/AffineCa2p_reproduce_results/matlab_codes/NoRMCorre-master/demo_1p.m
- data_code/AffineCa2p_reproduce_results/matlab_codes/NoRMCorre-master/demo_1p_low_RAM.m
- data_code/AffineCa2p_reproduce_results/matlab_codes/NoRMCorre-master/demo_mc_class.m
- data_code/AffineCa2p_reproduce_results/matlab_codes/NoRMCorre-master/dftregistration_min_max.m
- data_code/AffineCa2p_reproduce_results/matlab_codes/NoRMCorre-master/dftregistration_min_max_3d.m
- data_code/AffineCa2p_reproduce_results/matlab_codes/NoRMCorre-master/downsample_data.m
- data_code/AffineCa2p_reproduce_results/matlab_codes/NoRMCorre-master/h5_2_bin.m
- data_code/AffineCa2p_reproduce_results/matlab_codes/NoRMCorre-master/han.m
- data_code/AffineCa2p_reproduce_results/matlab_codes/NoRMCorre-master/license.txt
- data_code/AffineCa2p_reproduce_results/matlab_codes/NoRMCorre-master/loadtiff.m
- data_code/AffineCa2p_reproduce_results/matlab_codes/NoRMCorre-master/loadtiff_old.m
- data_code/AffineCa2p_reproduce_results/matlab_codes/NoRMCorre-master/mat2cell_ov.m
- data_code/AffineCa2p_reproduce_results/matlab_codes/NoRMCorre-master/motion_metrics.m
- data_code/AffineCa2p_reproduce_results/matlab_codes/NoRMCorre-master/normcorre.m
- data_code/AffineCa2p_reproduce_results/matlab_codes/NoRMCorre-master/normcorre_batch.m
- data_code/AffineCa2p_reproduce_results/matlab_codes/NoRMCorre-master/normcorre_batch_even.m
- data_code/AffineCa2p_reproduce_results/matlab_codes/NoRMCorre-master/NoRMCorreSetParms.m
- data_code/AffineCa2p_reproduce_results/matlab_codes/NoRMCorre-master/pipeline.png
- data_code/AffineCa2p_reproduce_results/matlab_codes/NoRMCorre-master/read_file.m
- data_code/AffineCa2p_reproduce_results/matlab_codes/NoRMCorre-master/read_raw_file.m
- data_code/AffineCa2p_reproduce_results/matlab_codes/NoRMCorre-master/README.md
- data_code/AffineCa2p_reproduce_results/matlab_codes/NoRMCorre-master/refreshdisp.m
- data_code/AffineCa2p_reproduce_results/matlab_codes/NoRMCorre-master/register_frame.m
- data_code/AffineCa2p_reproduce_results/matlab_codes/NoRMCorre-master/remove_boundaries.m
- data_code/AffineCa2p_reproduce_results/matlab_codes/NoRMCorre-master/saveash5.m
- data_code/AffineCa2p_reproduce_results/matlab_codes/NoRMCorre-master/saveastiff.m
- data_code/AffineCa2p_reproduce_results/matlab_codes/NoRMCorre-master/savefast.m
- data_code/AffineCa2p_reproduce_results/matlab_codes/NoRMCorre-master/shift_reconstruct.m
- data_code/AffineCa2p_reproduce_results/matlab_codes/NoRMCorre-master/split_frame.m
- data_code/AffineCa2p_reproduce_results/matlab_codes/plot_results.m
- data_code/AffineCa2p_reproduce_results/matlab_codes/read_file.m
- data_code/AffineCa2p_reproduce_results/matlab_codes/saveastiff.m
- data_code/AffineCa2p_reproduce_results/matlab_codes/tight_subplot.m
- data_code/AffineCa2p_reproduce_results/README.md
- data_code/examples/
- data_code/examples/A5/
- data_code/examples/A5/reg_day06A5.png
- data_code/examples/A5/reg_day08A5.png
- data_code/examples/A5/reg_day09A5.png
- data_code/examples/A5/reg_day10A5.png
- data_code/examples/A5/reg_day11A5.png
- data_code/examples/A5/reg_day12A5.png
- data_code/examples/A5/reg_day16A5.png
- data_code/examples/A5/reg_day17A5.png
[truncated: 49 more entries]
