# Supplementary material for: Fully Affine Invariant Methods for Cross-Session Registration of Calcium Imaging Data
Source: eNeuro. 2020 Aug 7;7(4):ENEURO.0054-20.2020. doi: 10.1523/ENEURO.0054-20.2020 (PMC7438060; doi:10.1523/ENEURO.0054-20.2020)
Supplement: Extended Data. — A zip file (named “data_code.zip”), including PyPI package (“FAIM_package” folder), example FOV images (within “examples” folder), and codes used to reproduce all results (within “AffineCa2p_reproduce_results” folder) were submitted as Extended Data. Each folder contains a readme file. Download Extended Data, EPS file. [file enu-eN-MNT-0054-20-s02.zip › data_code/AffineCa2p_reproduce_results/__main__.py]

import os
import glob
import os.path
import cv2 as cv
import skimage.io
import numpy as np
import pandas as pd
from pathlib import Path
from pystackreg import StackReg
from skimage import transform as tf
from AffineCa2p_reproduce_results.FAIM.FAIMCaSig import AlignIm
from skimage.segmentation import find_boundaries


def get_file_names(folder):
    image_names = []
    image_names.extend(glob.glob(folder + '/*.png'))
    image_names.extend(glob.glob(folder + '/*.jpg'))
    image_names.extend(glob.glob(folder + '/*.jpeg'))
    image_names.extend(glob.glob(folder + '/*.tif'))
    image_names.extend(glob.glob(folder + '/*.tiff'))
    if image_names==[]:
        print('Load images failed: please check the path')
    elif len(image_names)==1:
        print('Error: the folder needs to contain at least two images')
    else:
        return image_names


def generate_results(T, regs, regs_files, direct_path, method):
    if not (os.path.exists(direct_path + '/' + method + '/')):
        os.makedirs(direct_path + '/' + method + '/')

    for i in range(len(regs)):
        Transform_T = T[i]
        img = regs[i]
        w,h = img.shape
        reg_img = cv.warpPerspective(img, Transform_T, (w, h))
        skimage.io.imsave(direct_path + '/' + method + '/' + os.path.split(regs_files[i])[-1] ,np.array(reg_img, dtype = 'uint8'))


def TurboReg_results(T, regs, regs_files, direct_path, method):
    if not (os.path.exists(direct_path + '/' + method + '/')):
        os.makedirs(direct_path + '/' + method + '/')

    for i in range(len(regs)):
        Transform_T = T[i]
        tform = tf.AffineTransform(Transform_T)
        img = regs[i]
        reg_img=tf.warp(img, tform)
        skimage.io.imsave(direct_path + '/' + method + '/' + os.path.split(regs_files[i])[-1] ,np.array(reg_img, dtype = 'uint8'))


def plot_results(path, files, ID, Template, Template_ROI, Tmatrices, regImages, regROIs, method):

    # save transformation matrix
    if not (os.path.exists(path + '/' + method.upper() + '/')):
        os.makedirs(path + '/' + method.upper() + '/')

    k=0
    for i in range(len(files)):
        if i!=ID:
            raw_data = {'Registered_file': [os.path.split(files[i])[1]],
                        'Template_file': [os.path.split(files[ID])[1]],
                        'Transformation_matrix':[Tmatrices[k]]}
            df = pd.DataFrame(raw_data, columns = ['Registered_file', 'Template_file', 'Transformation_matrix'])
            dfsave=path +'/' + method.upper() + '/' + os.path.split(files[i])[1][:-4] + '.csv'
            df.to_csv(dfsave)

            output_Im=np.zeros([np.size(Template,1), np.size(Template,1), 3], np.uint8)
            outlines1 = np.zeros(Template_ROI.shape, np.bool)
            outlines1[find_boundaries(Template_ROI, mode='inner')] = 1
            outX1, outY1 = np.nonzero(outlines1)
            output_Im[outX1, outY1] = np.array([255, 0, 0])

            outlines2 = np.zeros(regROIs[k].shape, np.bool)
            outlines2[find_boundaries(regROIs[k], mode='inner')] = 1
            outX2, outY2 = np.nonzero(outlines2)
            output_Im[outX2, outY2] = np.array([255, 255, 22])

            img=cv.hconcat([cv.cvtColor(Template, cv.COLOR_GRAY2BGR),cv.cvtColor(regImages[k], cv.COLOR_GRAY2BGR), output_Im])
            skimage.io.imsave(path +'/' + method.upper() + '/results_' + os.path.split(files[i])[1], img)
            k=k+1


def CLAHE_images(files, path):
    if not (os.path.exists(path + '/'+ 'CLAHE' + '/')):
        os.makedirs(path + '/'+ 'CLAHE' + '/')
    clahe = cv.createCLAHE(clipLimit=1, tileGridSize=(8,8))
    imgs=[]
    for f in files:
        img = skimage.io.imread(f)
        img = clahe.apply(img)
        imgs.append(img)
        skimage.io.imsave(path + '/'+ 'CLAHE' + '/' + os.path.split(f)[1], img)

    return imgs


if __name__ == '__main__':
    current_path = os.getcwd()

    com_regfiles=get_file_names(str(Path(current_path+ "/AffineCa2p_reproduce_results/A5/raw_common_neurons/reg")))
    com_tempfiles=get_file_names(str(Path(current_path+ "/AffineCa2p_reproduce_results/A5/raw_common_neurons/template")))
    com_regimgs = [skimage.io.imread(f) for f in com_regfiles]
    com_tempimgs = [skimage.io.imread(f) for f in com_tempfiles]
    save_path= str(Path(current_path + "/AffineCa2p_reproduce_results/A5/registered_common_neurons"))

    print('------- run fully affine invariant methods on example data set1 -------')
    # run ASIFT
    data_A5 = str(Path(current_path+ "/AffineCa2p_reproduce_results/A5/"))

    A5_mask_path = str(Path(data_A5 + '/ROIs_mask/'))
    Tmatrices, regImages, regROIs = AlignIm(data_A5)
    generate_results(Tmatrices, com_regimgs, com_regfiles, save_path, 'ASIFT')


    Tmatrices, regImages, regROIs = AlignIm(data_A5, A5_mask_path, method='surf', use_affine=True)
    generate_results(Tmatrices, com_regimgs, com_regfiles, save_path, 'ASURF')
    Tmatrices, regImages, regROIs = AlignIm(data_A5, A5_mask_path, method='akaze', use_affine=True)
    generate_results(Tmatrices, com_regimgs, com_regfiles, save_path, 'AAKAZE')
    Tmatrices, regImages, regROIs = AlignIm(data_A5, A5_mask_path, method='brisk', use_affine=True)
    generate_results(Tmatrices, com_regimgs, com_regfiles, save_path, 'ABRISK')
    Tmatrices, regImages, regROIs = AlignIm(data_A5, A5_mask_path, method='orb', use_affine=True)
    generate_results(Tmatrices, com_regimgs, com_regfiles, save_path, 'AORB')


    print('------- run feature-based methods on example data set1 -------')
    Tmatrices, regImages, regROIs = AlignIm(data_A5, A5_mask_path, method='sift', use_affine=False)
    generate_results(Tmatrices, com_regimgs, com_regfiles, save_path, 'SIFT')
    Tmatrices, regImages, regROIs = AlignIm(data_A5, A5_mask_path, method='surf', use_affine=False)
    generate_results(Tmatrices, com_regimgs, com_regfiles, save_path, 'SURF')
    Tmatrices, regImages, regROIs = AlignIm(data_A5, A5_mask_path, method='akaze', use_affine=False)
    generate_results(Tmatrices, com_regimgs, com_regfiles, save_path, 'AKAZE')
    Tmatrices, regImages, regROIs = AlignIm(data_A5, A5_mask_path, method='brisk', use_affine=False)
    generate_results(Tmatrices, com_regimgs, com_regfiles, save_path, 'BRISK')
    Tmatrices, regImages, regROIs = AlignIm(data_A5, A5_mask_path, method='orb', use_affine=False)
    generate_results(Tmatrices, com_regimgs, com_regfiles, save_path, 'ORB')


    print('------- run TurboReg on example data set1 -------')
    FOV_files = get_file_names(data_A5)
    Fov_imgs = [skimage.io.imread(f) for f in FOV_files]
    ROI_files = get_file_names(A5_mask_path)
    ROI_imgs = [skimage.io.imread(f) for f in ROI_files]

    Tmatrices=[]
    regImages=[]
    regROIs=[]
    for j in range(len(Fov_imgs)):
        if j==0:
            ref = Fov_imgs[0]
            ref = cv.normalize(ref, ref, 0, 255, cv.NORM_MINMAX)
            ref_ROI = ROI_imgs[0]

        else:
            mov = Fov_imgs[j]
            ROI_mask = ROI_imgs[j]
            mov = cv.normalize(mov, mov, 0, 255, cv.NORM_MINMAX)
            sr = StackReg(StackReg.RIGID_BODY)
            tmats = sr.register(ref, mov)
            out_rot = sr.register_transform(ref, mov)
            out_rot = out_rot.astype('uint8')
            tform = tf.AffineTransform(tmats)
            reg_ROI_mask=tf.warp(ROI_mask, tform)
            Tmatrices.append(tmats)
            regImages.append(out_rot)
            regROIs.append(reg_ROI_mask)

    plot_results(data_A5, FOV_files, 0, ref, ref_ROI, Tmatrices, regImages, regROIs, 'TurboReg')
    TurboReg_results(Tmatrices, com_regimgs, com_regfiles, save_path, 'TurboReg')

    print('------- run TurboReg-CLAHE on example data set1 -------')
    ROI_imgs = []
    Fov_imgs = []
    FOV_files = get_file_names(data_A5)
    Fov_imgs = CLAHE_images(FOV_files, data_A5)
    ROI_files = get_file_names(A5_mask_path)
    ROI_imgs = [skimage.io.imread(f) for f in ROI_files]

    Tmatrices=[]
    regImages=[]
    regROIs=[]
    for j in range(len(Fov_imgs)):
        if j==0:
            ref = Fov_imgs[0]
            ref_ROI = ROI_imgs[0]

        else:
            mov = Fov_imgs[j]
            ROI_mask = ROI_imgs[j]
            sr = StackReg(StackReg.RIGID_BODY)
            tmats = sr.register(ref, mov)
            out_rot = sr.register_transform(ref, mov)
            out_rot = out_rot.astype('uint8')
            tform = tf.AffineTransform(tmats)
            reg_ROI_mask=tf.warp(ROI_mask, tform)
            Tmatrices.append(tmats)
            regImages.append(out_rot)
            regROIs.append(reg_ROI_mask)

    plot_results(data_A5, FOV_files, 0, ref, ref_ROI, Tmatrices, regImages, regROIs, 'TurboReg-CLAHE')
    TurboReg_results(Tmatrices, com_regimgs, com_regfiles, save_path, 'TurboReg-CLAHE')


    print('------- run fully affine invariant methods on example data set2 -------')
    com_regfiles=get_file_names(str(Path(current_path+ "/AffineCa2p_reproduce_results/A6/raw_common_neurons/reg")))
    com_tempfiles=get_file_names(str(Path(current_path+ "/AffineCa2p_reproduce_results/A6/raw_common_neurons/template")))
    com_regimgs = []
    com_tempimgs = []
    com_regimgs = [skimage.io.imread(f) for f in com_regfiles]
    com_tempimgs = [skimage.io.imread(f) for f in com_tempfiles]
    save_path= str(Path(current_path + "/AffineCa2p_reproduce_results/A6/registered_common_neurons"))

    data_A6 = data_A5.replace("A5", "A6")
    A6_mask_path = A5_mask_path.replace("A5", "A6")

    Tmatrices, regImages, regROIs = AlignIm(data_A6)
    generate_results(Tmatrices, com_regimgs, com_regfiles, save_path, 'ASIFT')

    Tmatrices, regImages, regROIs = AlignIm(data_A6, A6_mask_path, method='surf', use_affine=True)
    generate_results(Tmatrices, com_regimgs, com_regfiles, save_path, 'ASURF')
    Tmatrices, regImages, regROIs = AlignIm(data_A6, A6_mask_path, method='akaze', use_affine=True)
    generate_results(Tmatrices, com_regimgs, com_regfiles, save_path, 'AAKAZE')
    Tmatrices, regImages, regROIs = AlignIm(data_A6, A6_mask_path, method='brisk', use_affine=True)
    generate_results(Tmatrices, com_regimgs, com_regfiles, save_path, 'ABRISK')
    Tmatrices, regImages, regROIs = AlignIm(data_A6, A6_mask_path, method='orb', use_affine=True)
    generate_results(Tmatrices, com_regimgs, com_regfiles, save_path, 'AORB')


    print('------- run feature-based methods on example data set2 -------')
    Tmatrices, regImages, regROIs = AlignIm(data_A6, A6_mask_path, method='sift', use_affine=False)
    generate_results(Tmatrices, com_regimgs, com_regfiles, save_path, 'SIFT')
    Tmatrices, regImages, regROIs = AlignIm(data_A6, A6_mask_path, method='surf', use_affine=False)
    generate_results(Tmatrices, com_regimgs, com_regfiles, save_path, 'SURF')
    Tmatrices, regImages, regROIs = AlignIm(data_A6, A6_mask_path, method='akaze', use_affine=False)
    generate_results(Tmatrices, com_regimgs, com_regfiles, save_path, 'AKAZE')
    Tmatrices, regImages, regROIs = AlignIm(data_A6, A6_mask_path, method='brisk', use_affine=False)
    generate_results(Tmatrices, com_regimgs, com_regfiles, save_path, 'BRISK')
    Tmatrices, regImages, regROIs = AlignIm(data_A6, A6_mask_path, method='orb', use_affine=False)
    generate_results(Tmatrices, com_regimgs, com_regfiles, save_path, 'ORB')

    print('------- run TurboReg on example data set2 -------')
    FOV_files = get_file_names(data_A6)
    Fov_imgs = [skimage.io.imread(f) for f in FOV_files]
    ROI_files = get_file_names(A6_mask_path)
    ROI_imgs = [skimage.io.imread(f) for f in ROI_files]

    Tmatrices=[]
    regImages=[]
    regROIs=[]
    for j in range(len(Fov_imgs)):
        if j==0:
            ref = Fov_imgs[0]
            ref = cv.normalize(ref, ref, 0, 255, cv.NORM_MINMAX)
            ref_ROI = ROI_imgs[0]

        else:
            mov = Fov_imgs[j]
            ROI_mask = ROI_imgs[j]
            mov = cv.normalize(mov, mov, 0, 255, cv.NORM_MINMAX)
            sr = StackReg(StackReg.RIGID_BODY)
            tmats = sr.register(ref, mov)
            out_rot = sr.register_transform(ref, mov)
            out_rot = out_rot.astype('uint8')
            tform = tf.AffineTransform(tmats)
            reg_ROI_mask=tf.warp(ROI_mask, tform)
            Tmatrices.append(tmats)
            regImages.append(out_rot)
            regROIs.append(reg_ROI_mask)

    plot_results(data_A6, FOV_files, 0, ref, ref_ROI, Tmatrices, regImages, regROIs, 'TurboReg')
    TurboReg_results(Tmatrices, com_regimgs, com_regfiles, save_path, 'TurboReg')

    print('------- run TurboReg-CLAHE on example data set2 -------')
    ROI_imgs = []
    Fov_imgs = []
    FOV_files = get_file_names(data_A6)
    Fov_imgs = CLAHE_images(FOV_files, data_A6)
    ROI_files = get_file_names(A6_mask_path)
    ROI_imgs = [skimage.io.imread(f) for f in ROI_files]

    Tmatrices=[]
    regImages=[]
    regROIs=[]
    for j in range(len(Fov_imgs)):
        if j==0:
            ref = Fov_imgs[0]
            ref_ROI = ROI_imgs[0]

        else:
            mov = Fov_imgs[j]
            ROI_mask = ROI_imgs[j]
            sr = StackReg(StackReg.RIGID_BODY)
            tmats = sr.register(ref, mov)
            out_rot = sr.register_transform(ref, mov)
            out_rot = out_rot.astype('uint8')
            tform = tf.AffineTransform(tmats)
            reg_ROI_mask=tf.warp(ROI_mask, tform)
            Tmatrices.append(tmats)
            regImages.append(out_rot)
            regROIs.append(reg_ROI_mask)

    plot_results(data_A6, FOV_files, 0, ref, ref_ROI, Tmatrices, regImages, regROIs, 'TurboReg-CLAHE')
    TurboReg_results(Tmatrices, com_regimgs, com_regfiles, save_path, 'TurboReg-CLAHE')
