# Supplementary material for: Fully Affine Invariant Methods for Cross-Session Registration of Calcium Imaging Data
Source: eNeuro. 2020 Aug 7;7(4):ENEURO.0054-20.2020. doi: 10.1523/ENEURO.0054-20.2020 (PMC7438060; doi:10.1523/ENEURO.0054-20.2020)
Supplement: Extended Data. — A zip file (named “data_code.zip”), including PyPI package (“FAIM_package” folder), example FOV images (within “examples” folder), and codes used to reproduce all results (within “AffineCa2p_reproduce_results” folder) were submitted as Extended Data. Each folder contains a readme file. Download Extended Data, EPS file. [file enu-eN-MNT-0054-20-s02.zip › data_code/AffineCa2p_reproduce_results/cellpose/dynamics.py]

from scipy.ndimage.filters import maximum_filter1d
import scipy.ndimage
import skimage.morphology
import numpy as np
from tqdm import trange
import time
import mxnet as mx
import mxnet.ndarray as nd
from numba import njit, float32, int32, vectorize
from . import utils, metrics

@njit('(float64[:], int32[:], int32[:], int32, int32, int32, int32)')
def _extend_centers(T,y,x,ymed,xmed,Lx, niter):
    """ run diffusion from center of mask (ymed, xmed) on mask pixels (y, x)

    Parameters
    --------------

    T: float64, array
        _ x Lx array that diffusion is run in

    y: int32, array
        pixels in y inside mask

    x: int32, array
        pixels in x inside mask

    ymed: int32
        center of mask in y

    xmed: int32
        center of mask in x

    Lx: int32
        size of x-dimension of masks

    niter: int32
        number of iterations to run diffusion

    Returns
    ---------------

    T: float64, array
        amount of diffused particles at each pixel

    """

    for t in range(niter):
        T[ymed*Lx + xmed] += 1
        T[y*Lx + x] = 1/9. * (T[y*Lx + x] + T[(y-1)*Lx + x]   + T[(y+1)*Lx + x] +
                                            T[y*Lx + x-1]     + T[y*Lx + x+1] +
                                            T[(y-1)*Lx + x-1] + T[(y-1)*Lx + x+1] +
                                            T[(y+1)*Lx + x-1] + T[(y+1)*Lx + x+1])
    return T

def labels_to_flows(labels):
    """ convert labels (list of masks or flows) to flows for training model 

    Parameters
    --------------

    labels: list of ND-arrays
        labels[k] can be 2D or 3D, if [3 x Ly x Lx] then it is assumed that flows were precomputed.
        Otherwise labels[k][0] or labels[k] (if 2D) is used to create flows and cell probabilities.

    Returns
    --------------

    flows: list of [3 x Ly x Lx] arrays
        flows[k][0] is cell probability, flows[k][1] is Y flow, and flows[k][2] is X flow

    """

    nimg = len(labels)
    if labels[0].ndim < 3:
        labels = [labels[n][np.newaxis,:,:] for n in range(nimg)]

    if labels[0].shape[0] == 1 or labels[0].ndim < 3:
        print('NOTE: computing flows for labels (could be done before to save time)')
        # compute flows        
        veci = [masks_to_flows(labels[n][0])[0] for n in trange(nimg)]
        # concatenate flows with cell probability
        flows = [np.concatenate((labels[n][[0]]>0.5, veci[n]), axis=0).astype(np.float32)
                    for n in range(nimg)]
    else:
        print('flows precomputed')
        if labels[0].shape[0] > 3:
            flows = [labels[n][1:].astype(np.float32) for n in range(nimg)]
        else:
            flows = [labels[n].astype(np.float32) for n in range(nimg)]
    return flows

def masks_to_flows(masks):
    """ convert masks to flows using diffusion from center pixel

    Center of masks where diffusion starts is defined to be the 
    closest pixel to the median of all pixels that is inside the 
    mask. Result of diffusion is converted into flows by computing
    the gradients of the diffusion density map. 

    Parameters
    -------------

    masks: int, 2D or 3D array
        labelled masks 0=NO masks; 1,2,...=mask labels

    Returns
    -------------

    mu: float, 3D or 4D array 
        flows in Y = mu[-2], flows in X = mu[-1].
        if masks are 3D, flows in Z = mu[0].

    mu_c: float, 2D or 3D array
        for each pixel, the distance to the center of the mask 
        in which it resides 

    """
    if masks.ndim > 2:
        Lz, Ly, Lx = masks.shape
        mu = np.zeros((3, Lz, Ly, Lx), np.float32)
        for z in range(Lz):
            mu0,_ = masks_to_flows(masks[z])
            mu[[1,2], z] += mu0
        for y in range(Ly):
            mu0,_ = masks_to_flows(masks[:,y])
            mu[[0,2], :, y] += mu0
        for x in range(Lx):
            mu0,_ = masks_to_flows(masks[:,:,x])
            mu[[0,1], :, :, x] += mu0
        return mu, None

    Ly, Lx = masks.shape
    mu = np.zeros((2, Ly, Lx), np.float64)
    mu_c = np.zeros((Ly, Lx), np.float64)
    
    nmask = masks.max()
    slices = scipy.ndimage.find_objects(masks)
    dia = utils.diameters(masks)[0]
    s2 = (.15 * dia)**2
    for i,si in enumerate(slices):
        if si is not None:
            sr,sc = si
            ly, lx = sr.stop - sr.start + 1, sc.stop - sc.start + 1
            y,x = np.nonzero(masks[sr, sc] == (i+1))
            y = y.astype(np.int32) + 1
            x = x.astype(np.int32) + 1
            ymed = np.median(y)
            xmed = np.median(x)
            imin = np.argmin((x-xmed)**2 + (y-ymed)**2)
            xmed = x[imin]
            ymed = y[imin]

            d2 = (x-xmed)**2 + (y-ymed)**2
            mu_c[sr.start+y-1, sc.start+x-1] = np.exp(-d2/s2)

            niter = 2*np.int32(np.ptp(x) + np.ptp(y))
            T = np.zeros((ly+2)*(lx+2), np.float64)
            T = _extend_centers(T, y, x, ymed, xmed, np.int32(lx), niter)
            T[(y+1)*lx + x+1] = np.log(1.+T[(y+1)*lx + x+1])

            dy = T[(y+1)*lx + x] - T[(y-1)*lx + x]
            dx = T[y*lx + x+1] - T[y*lx + x-1]
            mu[:, sr.start+y-1, sc.start+x-1] = np.stack((dy,dx))

    mu /= (1e-20 + (mu**2).sum(axis=0)**0.5)

    return mu, mu_c

@njit('(float32[:,:,:,:],float32[:,:,:,:], int32[:,:], int32)')
def steps3D(p, dP, inds, niter):
    """ run dynamics of pixels to recover masks in 3D
    
    Euler integration of dynamics dP for niter steps

    Parameters
    ----------------

    p: float32, 4D array
        pixel locations [axis x Lz x Ly x Lx] (start at initial meshgrid)

    dP: float32, 4D array
        flows [axis x Lz x Ly x Lx]

    inds: int32, 2D array
        non-zero pixels to run dynamics on [npixels x 3]

    niter: int32
        number of iterations of dynamics to run

    Returns
    ---------------

    p: float32, 4D array
        final locations of each pixel after dynamics

    """
    shape = p.shape[1:]
    for t in range(niter):
        #pi = p.astype(np.int32)
        for j in range(inds.shape[0]):
            z = inds[j,0]
            y = inds[j,1]
            x = inds[j,2]
            p0, p1, p2 = int(p[0,z,y,x]), int(p[1,z,y,x]), int(p[2,z,y,x])
            p[0,z,y,x] = min(shape[0]-1, max(0, p[0,z,y,x] - dP[0,p0,p1,p2]))
            p[1,z,y,x] = min(shape[1]-1, max(0, p[1,z,y,x] - dP[1,p0,p1,p2]))
            p[2,z,y,x] = min(shape[2]-1, max(0, p[2,z,y,x] - dP[2,p0,p1,p2]))
    return p

@njit('(float32[:,:,:], float32[:,:,:], int32[:,:], int32)')
def steps2D(p, dP, inds, niter):
    """ run dynamics of pixels to recover masks in 2D
    
    Euler integration of dynamics dP for niter steps

    Parameters
    ----------------

    p: float32, 3D array
        pixel locations [axis x Ly x Lx] (start at initial meshgrid)

    dP: float32, 3D array
        flows [axis x Ly x Lx]

    inds: int32, 2D array
        non-zero pixels to run dynamics on [npixels x 2]

    niter: int32
        number of iterations of dynamics to run

    Returns
    ---------------

    p: float32, 3D array
        final locations of each pixel after dynamics

    """
    shape = p.shape[1:]
    for t in range(niter):
        #pi = p.astype(np.int32)
        for j in range(inds.shape[0]):
            y = inds[j,0]
            x = inds[j,1]
            p0, p1 = int(p[0,y,x]), int(p[1,y,x])
            p[0,y,x] = min(shape[0]-1, max(0, p[0,y,x] - dP[0,p0,p1]))
            p[1,y,x] = min(shape[1]-1, max(0, p[1,y,x] - dP[1,p0,p1]))
    return p

def follow_flows(dP, niter=200):
    """ define pixels and run dynamics to recover masks in 2D
    
    Pixels are meshgrid. Only pixels with non-zero cell-probability
    are used (as defined by inds)

    Parameters
    ----------------

    dP: float32, 3D or 4D array
        flows [axis x Ly x Lx] or [axis x Lz x Ly x Lx]

    niter: int (optional, default 200)
        number of iterations of dynamics to run

    Returns
    ---------------

    p: float32, 3D array
        final locations of each pixel after dynamics

    """
    shape = np.array(dP.shape[1:]).astype(np.int32)
    niter = np.int32(niter)
    if len(shape)>2:
        p = np.meshgrid(np.arange(shape[0]), np.arange(shape[1]),
                np.arange(shape[2]), indexing='ij')
        p = np.array(p).astype(np.float32)
        # run dynamics on subset of pixels
        inds = np.array(np.nonzero(np.abs(dP[0])>1e-3)).astype(np.int32).T
        p = steps3D(p, dP, inds, niter)
    else:
        p = np.meshgrid(np.arange(shape[0]), np.arange(shape[1]), indexing='ij')
        p = np.array(p).astype(np.float32)
        # run dynamics on subset of pixels
        inds = np.array(np.nonzero(np.abs(dP[0])>1e-3)).astype(np.int32).T
        p = steps2D(p, dP, inds, niter)
    return p

def remove_bad_flow_masks(masks, flows, threshold=0.4):
    """ remove masks which have inconsistent flows 
    
    Uses metrics.flow_error to compute flows from predicted masks 
    and compare flows to predicted flows from network. Discards 
    masks with flow errors greater than the threshold.

    Parameters
    ----------------

    masks: int, 2D or 3D array
        labelled masks, 0=NO masks; 1,2,...=mask labels,
        size [Ly x Lx] or [Lz x Ly x Lx]

    flows: float, 3D or 4D array
        flows [axis x Ly x Lx] or [axis x Lz x Ly x Lx]

    threshold: float (optional, default 0.4)
        masks with flow error greater than threshold are discarded.

    Returns
    ---------------

    masks: int, 2D or 3D array
        masks with inconsistent flow masks removed, 
        0=NO masks; 1,2,...=mask labels,
        size [Ly x Lx] or [Lz x Ly x Lx]
    
    """
    merrors, _ = metrics.flow_error(masks, flows)
    badi = 1+(merrors>threshold).nonzero()[0]
    masks[np.isin(masks, badi)] = 0
    return masks

def get_masks(p, iscell=None, rpad=20, flows=None, threshold=0.4):
    """ create masks using pixel convergence after running dynamics
    
    Makes a histogram of final pixel locations p, initializes masks 
    at peaks of histogram and extends the masks from the peaks so that
    they include all pixels with more than 2 final pixels p. Discards 
    masks with flow errors greater than the threshold. 

    Parameters
    ----------------

    p: float32, 3D or 4D array
        final locations of each pixel after dynamics,
        size [axis x Ly x Lx] or [axis x Lz x Ly x Lx].

    iscell: bool, 2D or 3D array
        if iscell is not None, set pixels that are 
        iscell False to stay in their original location.

    rpad: int (optional, default 20)
        histogram edge padding

    threshold: float (optional, default 0.4)
        masks with flow error greater than threshold are discarded 
        (if flows is not None)

    flows: float, 3D or 4D array (optional, default None)
        flows [axis x Ly x Lx] or [axis x Lz x Ly x Lx]. If flows
        is not None, then masks with inconsistent flows are removed using 
        `remove_bad_flow_masks`.

    Returns
    ---------------

    M0: int, 2D or 3D array
        masks with inconsistent flow masks removed, 
        0=NO masks; 1,2,...=mask labels,
        size [Ly x Lx] or [Lz x Ly x Lx]
    
    """
    
    pflows = []
    edges = []
    shape0 = p.shape[1:]
    dims = len(p)
    if iscell is not None:
        if dims==3:
            inds = np.meshgrid(np.arange(shape0[0]), np.arange(shape0[1]),
                np.arange(shape0[2]), indexing='ij')
        elif dims==2:
            inds = np.meshgrid(np.arange(shape0[0]), np.arange(shape0[1]),
                     indexing='ij')
        for i in range(dims):
            p[i, ~iscell] = inds[i][~iscell]

    for i in range(dims):
        pflows.append(p[i].flatten().astype('int32'))
        edges.append(np.arange(-.5-rpad, shape0[i]+.5+rpad, 1))

    h,_ = np.histogramdd(tuple(pflows), bins=edges)
    hmax = h.copy()
    for i in range(dims):
        hmax = maximum_filter1d(hmax, 5, axis=i)

    seeds = np.nonzero(np.logical_and(h-hmax>-1e-6, h>10))
    Nmax = h[seeds]
    isort = np.argsort(Nmax)[::-1]
    for s in seeds:
        s = s[isort]

    pix = list(np.array(seeds).T)

    shape = h.shape
    if dims==3:
        expand = np.nonzero(np.ones((3,3,3)))
    else:
        expand = np.nonzero(np.ones((3,3)))
    for e in expand:
        e = np.expand_dims(e,1)

    for iter in range(5):
        for k in range(len(pix)):
            if iter==0:
                pix[k] = list(pix[k])
            newpix = []
            iin = []
            for i,e in enumerate(expand):
                epix = e[:,np.newaxis] + np.expand_dims(pix[k][i], 0) - 1
                epix = epix.flatten()
                iin.append(np.logical_and(epix>=0, epix<shape[i]))
                newpix.append(epix)
            iin = np.all(tuple(iin), axis=0)
            for p in newpix:
                p = p[iin]
            newpix = tuple(newpix)
            igood = h[newpix]>2
            for i in range(dims):
                pix[k][i] = newpix[i][igood]
            if iter==4:
                pix[k] = tuple(pix[k])
    
    M = np.zeros(h.shape, np.int32)
    for k in range(len(pix)):
        M[pix[k]] = 1+k
        
    for i in range(dims):
        pflows[i] = pflows[i] + rpad
    M0 = M[tuple(pflows)]
    _,counts = np.unique(M0, return_counts=True)
    
    # remove big masks
    big = shape0[0] * shape0[1] * 0.35
    for i in np.nonzero(counts > big)[0]:
        M0[M0==i] = 0
    _,M0 = np.unique(M0, return_inverse=True)
    M0 = np.reshape(M0, shape0)

    if threshold is not None and threshold > 0 and flows is not None:
        M0 = remove_bad_flow_masks(M0, flows, threshold=threshold)
        _,M0 = np.unique(M0, return_inverse=True)
        M0 = np.reshape(M0, shape0).astype(np.int32)

    return M0

def fill_holes(masks, min_size=15):
    """ fill holes in masks (2D) and discard masks smaller than min_size
    
    fill holes in each mask using scipy.ndimage.morphology.binary_fill_holes
    
    Parameters
    ----------------

    masks: int, 2D array
        labelled masks, 0=NO masks; 1,2,...=mask labels,
        size [Ly x Lx]

    min_size: int (optional, default 15)
        minimum number of pixels per mask

    Returns
    ---------------

    masks: int, 2D array
        masks with holes filled and masks smaller than min_size removed, 
        0=NO masks; 1,2,...=mask labels,
        size [Ly x Lx]
    
    """

    slices = scipy.ndimage.find_objects(masks)
    i = 0
    for sr, sc in slices:
        msk = masks[sr, sc] == (i+1)
        msk = scipy.ndimage.morphology.binary_fill_holes(msk)
        sm = np.logical_and(msk, ~skimage.morphology.remove_small_objects(msk, min_size=min_size, connectivity=1))
        masks[sr, sc][msk] = (i+1)
        masks[sr, sc][sm] = 0
        i+=1
    return masks
