# Supplementary material for: Fully Affine Invariant Methods for Cross-Session Registration of Calcium Imaging Data
Source: eNeuro. 2020 Aug 7;7(4):ENEURO.0054-20.2020. doi: 10.1523/ENEURO.0054-20.2020 (PMC7438060; doi:10.1523/ENEURO.0054-20.2020)
Supplement: Extended Data. — A zip file (named “data_code.zip”), including PyPI package (“FAIM_package” folder), example FOV images (within “examples” folder), and codes used to reproduce all results (within “AffineCa2p_reproduce_results” folder) were submitted as Extended Data. Each folder contains a readme file. Download Extended Data, EPS file. [file enu-eN-MNT-0054-20-s02.zip › data_code/AffineCa2p_reproduce_results/cellpose/gui.py]

import sys, os, pathlib, warnings, datetime, tempfile, glob
import gc
from natsort import natsorted
from tqdm import tqdm

from PyQt5 import QtGui, QtCore, Qt, QtWidgets
import pyqtgraph as pg
from pyqtgraph import GraphicsScene
import matplotlib.pyplot as plt

import numpy as np
import cv2
from scipy.ndimage import gaussian_filter
from skimage import io
from skimage import draw

import mxnet as mx
from mxnet import nd

from . import utils, transforms, models, guiparts, plot, menus, io, dynamics

try:
    from google.cloud import storage
    os.environ['GOOGLE_APPLICATION_CREDENTIALS'] = os.path.join(os.path.dirname(os.path.realpath(__file__)),
                                                        'key/cellpose-data-writer.json')
    SERVER_UPLOAD = True
except:
    SERVER_UPLOAD = False

class QHLine(QtGui.QFrame):
    def __init__(self):
        super(QHLine, self).__init__()
        self.setFrameShape(QtGui.QFrame.HLine)
        self.setFrameShadow(QtGui.QFrame.Sunken)

def avg3d(C):
    """ smooth value of c across nearby points
        (c is center of grid directly below point)
        b -- a -- b
        a -- c -- a
        b -- a -- b
    """
    Ly, Lx = C.shape
    # pad T by 2
    T = np.zeros((Ly+2, Lx+2), np.float32)
    M = np.zeros((Ly, Lx), np.float32)
    T[1:-1, 1:-1] = C.copy()
    y,x = np.meshgrid(np.arange(0,Ly,1,int), np.arange(0,Lx,1,int), indexing='ij')
    y += 1
    x += 1
    a = 1./2 #/(z**2 + 1)**0.5
    b = 1./(1+2**0.5) #(z**2 + 2)**0.5
    c = 1.
    M = (b*T[y-1, x-1] + a*T[y-1, x] + b*T[y-1, x+1] +
         a*T[y, x-1]   + c*T[y, x]   + a*T[y, x+1] +
         b*T[y+1, x-1] + a*T[y+1, x] + b*T[y+1, x+1])
    M /= 4*a + 4*b + c
    return M

def interpZ(mask, zdraw):
    """ find nearby planes and average their values using grid of points
        zfill is in ascending order
    """
    ifill = np.ones(mask.shape[0], np.bool)
    zall = np.arange(0, mask.shape[0], 1, int)
    ifill[zdraw] = False
    zfill = zall[ifill]
    zlower = zdraw[np.searchsorted(zdraw, zfill, side='left')-1]
    zupper = zdraw[np.searchsorted(zdraw, zfill, side='right')]
    for k,z in enumerate(zfill):
        Z = zupper[k] - zlower[k]
        zl = (z-zlower[k])/Z
        plower = avg3d(mask[zlower[k]]) * (1-zl)
        pupper = avg3d(mask[zupper[k]]) * zl
        mask[z] = (plower + pupper) > 0.33
        #Ml, norml = avg3d(mask[zlower[k]], zl)
        #Mu, normu = avg3d(mask[zupper[k]], 1-zl)
        #mask[z] = (Ml + Mu) / (norml + normu)  > 0.5
    return mask, zfill


def make_bwr():
    # make a bwr colormap
    b = np.append(255*np.ones(128), np.linspace(0, 255, 128)[::-1])[:,np.newaxis]
    r = np.append(np.linspace(0, 255, 128), 255*np.ones(128))[:,np.newaxis]
    g = np.append(np.linspace(0, 255, 128), np.linspace(0, 255, 128)[::-1])[:,np.newaxis]
    color = np.concatenate((r,g,b), axis=-1).astype(np.uint8)
    bwr = pg.ColorMap(pos=np.linspace(0.0,255,256), color=color)
    return bwr

def make_cmap(cm=0):
    # make a single channel colormap
    r = np.arange(0,256)
    color = np.zeros((256,3))
    color[:,cm] = r
    color = color.astype(np.uint8)
    cmap = pg.ColorMap(pos=np.linspace(0.0,255,256), color=color)
    return cmap

def run(image=None):
    # Always start by initializing Qt (only once per application)
    warnings.filterwarnings("ignore")
    app = QtGui.QApplication(sys.argv)
    icon_path = os.path.join(
        os.path.dirname(os.path.realpath(__file__)), 'logo/logo.png'
    )
    app_icon = QtGui.QIcon()
    app_icon.addFile(icon_path, QtCore.QSize(16, 16))
    app_icon.addFile(icon_path, QtCore.QSize(24, 24))
    app_icon.addFile(icon_path, QtCore.QSize(32, 32))
    app_icon.addFile(icon_path, QtCore.QSize(48, 48))
    app_icon.addFile(icon_path, QtCore.QSize(64, 64))
    app_icon.addFile(icon_path, QtCore.QSize(256, 256))
    app.setWindowIcon(app_icon)
    os.environ['MXNET_CUDNN_AUTOTUNE_DEFAULT'] = '0'

    models.download_model_weights()
    MainW(image=image)
    ret = app.exec_()
    sys.exit(ret)

def get_unique_points(set):
    cps = np.zeros((len(set),3), np.int32)
    for k,pp in enumerate(set):
        cps[k,:] = np.array(pp)
    set = list(np.unique(cps, axis=0))
    return set

class MainW(QtGui.QMainWindow):
    def __init__(self, image=None):
        super(MainW, self).__init__()

        pg.setConfigOptions(imageAxisOrder="row-major")
        self.setGeometry(50, 50, 1200, 1000)
        self.setWindowTitle("cellpose")
        self.cp_path = os.path.dirname(os.path.realpath(__file__))
        app_icon = QtGui.QIcon()
        icon_path = os.path.abspath(os.path.join(
            self.cp_path, "logo/logo.png")
        )
        app_icon.addFile(icon_path, QtCore.QSize(16, 16))
        app_icon.addFile(icon_path, QtCore.QSize(24, 24))
        app_icon.addFile(icon_path, QtCore.QSize(32, 32))
        app_icon.addFile(icon_path, QtCore.QSize(48, 48))
        app_icon.addFile(icon_path, QtCore.QSize(64, 64))
        app_icon.addFile(icon_path, QtCore.QSize(256, 256))
        self.setWindowIcon(app_icon)

        menus.mainmenu(self)
        menus.editmenu(self)
        menus.helpmenu(self)

        self.setStyleSheet("QMainWindow {background: 'black';}")
        self.stylePressed = ("QPushButton {Text-align: left; "
                             "background-color: rgb(100,50,100); "
                             "border-color: white;"
                             "color:white;}")
        self.styleUnpressed = ("QPushButton {Text-align: left; "
                               "background-color: rgb(50,50,50); "
                                "border-color: white;"
                               "color:white;}")
        self.styleInactive = ("QPushButton {Text-align: left; "
                              "background-color: rgb(30,30,30); "
                             "border-color: white;"
                              "color:rgb(80,80,80);}")
        self.loaded = False

        # ---- MAIN WIDGET LAYOUT ---- #
        self.cwidget = QtGui.QWidget(self)
        self.l0 = QtGui.QGridLayout()
        self.cwidget.setLayout(self.l0)
        self.setCentralWidget(self.cwidget)
        self.l0.setVerticalSpacing(4)

        self.imask = 0

        b = self.make_buttons()

        # ---- drawing area ---- #
        self.win = pg.GraphicsLayoutWidget()
        self.l0.addWidget(self.win, 0,3, b, 20)
        self.win.scene().sigMouseClicked.connect(self.plot_clicked)
        self.win.scene().sigMouseMoved.connect(self.mouse_moved)
        self.make_viewbox()
        bwrmap = make_bwr()
        self.bwr = bwrmap.getLookupTable(start=0.0, stop=255.0, alpha=False)
        self.cmap = []
        for i in range(3):
            self.cmap.append(make_cmap(i).getLookupTable(start=0.0, stop=255.0, alpha=False))

        self.colormap = (plt.get_cmap('gist_ncar')(np.linspace(0.0,.9,1000)) * 255).astype(np.uint8)
        self.reset()

        self.is_stack = True # always loading images of same FOV
        # if called with image, load it
        if image is not None:
            self.filename = image
            io._load_image(self, self.filename)

        self.setAcceptDrops(True)
        self.win.show()
        self.show()

    def help_window(self):
        HW = guiparts.HelpWindow(self)
        HW.show()

    def make_buttons(self):
        self.boldfont = QtGui.QFont("Arial", 10, QtGui.QFont.Bold)
        self.smallfont = QtGui.QFont("Arial", 8)
        self.headings = ('color: rgb(150,255,150);')
        self.dropdowns = ("color: white;"
                        "background-color: rgb(40,40,40);"
                        "selection-color: white;"
                        "selection-background-color: rgb(50,100,50);")
        self.checkstyle = "color: rgb(190,190,190);"

        label = QtGui.QLabel('Views:')#[\u2191 \u2193]')
        label.setStyleSheet(self.headings)
        label.setFont(self.boldfont)
        self.l0.addWidget(label, 0,0,1,1)

        label = QtGui.QLabel('[W/S]')
        label.setStyleSheet('color: white')
        #label.setFont(self.smallfont)
        self.l0.addWidget(label, 1,0,1,1)

        label = QtGui.QLabel('[pageup/down]')
        label.setStyleSheet('color: white')
        label.setFont(self.smallfont)
        self.l0.addWidget(label, 1,1,1,1)

        b=2
        self.view = 0 # 0=image, 1=flowsXY, 2=flowsZ, 3=cellprob
        self.color = 0 # 0=RGB, 1=gray, 2=R, 3=G, 4=B
        self.RGBChoose = guiparts.RGBRadioButtons(self, b,1)
        self.RGBDropDown = QtGui.QComboBox()
        self.RGBDropDown.addItems(["RGB","gray","red","green","blue"])
        self.RGBDropDown.currentIndexChanged.connect(self.color_choose)
        self.RGBDropDown.setFixedWidth(60)
        self.RGBDropDown.setStyleSheet(self.dropdowns)

        self.l0.addWidget(self.RGBDropDown, b,0,1,1)
        b+=3

        self.resize = -1
        self.X2 = 0

        b+=1
        line = QHLine()
        line.setStyleSheet('color: white;')
        self.l0.addWidget(line, b,0,1,2)
        b+=1
        label = QtGui.QLabel('Drawing:')
        label.setStyleSheet(self.headings)
        label.setFont(self.boldfont)
        self.l0.addWidget(label, b,0,1,2)

        b+=1
        self.brush_size = 3
        self.BrushChoose = QtGui.QComboBox()
        self.BrushChoose.addItems(["1","3","5","7","9"])
        self.BrushChoose.currentIndexChanged.connect(self.brush_choose)
        self.BrushChoose.setFixedWidth(60)
        self.BrushChoose.setStyleSheet(self.dropdowns)
        self.l0.addWidget(self.BrushChoose, b, 1,1,1)
        label = QtGui.QLabel('brush size: [, .]')
        label.setStyleSheet('color: white;')
        self.l0.addWidget(label, b,0,1,1)

        # cross-hair
        self.vLine = pg.InfiniteLine(angle=90, movable=False)
        self.hLine = pg.InfiniteLine(angle=0, movable=False)

        b+=1
        # turn on draw mode
        self.SCheckBox = QtGui.QCheckBox('single stroke')
        self.SCheckBox.setStyleSheet(self.checkstyle)
        self.SCheckBox.toggled.connect(self.autosave_on)
        self.l0.addWidget(self.SCheckBox, b,0,1,2)

        b+=1
        # turn on crosshairs
        self.CHCheckBox = QtGui.QCheckBox('cross-hairs')
        self.CHCheckBox.setStyleSheet(self.checkstyle)
        self.CHCheckBox.toggled.connect(self.cross_hairs)
        self.l0.addWidget(self.CHCheckBox, b,0,1,1)

        b+=1
        # turn off masks
        self.layer_off = False
        self.masksOn = True
        self.MCheckBox = QtGui.QCheckBox('MASKS ON [X]')
        self.MCheckBox.setStyleSheet(self.checkstyle)
        self.MCheckBox.setChecked(True)
        self.MCheckBox.toggled.connect(self.toggle_masks)
        self.l0.addWidget(self.MCheckBox, b,0,1,2)

        b+=1
        # turn off outlines
        self.outlinesOn = True
        self.OCheckBox = QtGui.QCheckBox('outlines on [Z]')
        self.OCheckBox.setStyleSheet(self.checkstyle)
        self.OCheckBox.setChecked(True)
        self.OCheckBox.toggled.connect(self.toggle_masks)
        self.l0.addWidget(self.OCheckBox, b,0,1,2)

        b+=1
        # send to server
        self.ServerButton = QtGui.QPushButton(' send manual seg. to server')
        self.ServerButton.clicked.connect(lambda: io.save_server(self))
        self.l0.addWidget(self.ServerButton, b,0,1,2)
        self.ServerButton.setEnabled(False)
        self.ServerButton.setStyleSheet(self.styleInactive)
        self.ServerButton.setFont(self.boldfont)

        b+=1
        line = QHLine()
        line.setStyleSheet('color: white;')
        self.l0.addWidget(line, b,0,1,2)
        b+=1
        label = QtGui.QLabel('Segmentation:')
        label.setStyleSheet(self.headings)
        label.setFont(self.boldfont)
        self.l0.addWidget(label, b,0,1,2)

        b+=1
        self.diameter = 30
        label = QtGui.QLabel('cell diameter (pix):')
        label.setStyleSheet('color: white;')
        self.l0.addWidget(label, b, 0,1,2)
        self.Diameter = QtGui.QLineEdit()
        self.Diameter.setText(str(self.diameter))
        self.Diameter.returnPressed.connect(self.compute_scale)
        self.Diameter.setFixedWidth(50)
        b+=1
        self.l0.addWidget(self.Diameter, b, 0,1,2)

        # recompute model
        self.SizeButton = QtGui.QPushButton('  calibrate')
        self.SizeButton.clicked.connect(self.calibrate_size)
        self.l0.addWidget(self.SizeButton, b,1,1,1)
        self.SizeButton.setEnabled(False)
        self.SizeButton.setStyleSheet(self.styleInactive)
        self.SizeButton.setFont(self.boldfont)

        # scale toggle
        b+=1
        self.scale_on = True
        self.ScaleOn = QtGui.QCheckBox('scale disk on')
        self.ScaleOn.setStyleSheet('color: red;')
        self.ScaleOn.setChecked(True)
        self.ScaleOn.toggled.connect(self.toggle_scale)
        self.l0.addWidget(self.ScaleOn, b,0,1,2)

        # use GPU
        b+=1
        self.useGPU = QtGui.QCheckBox('use GPU')
        self.useGPU.setStyleSheet(self.checkstyle)
        self.check_gpu()
        self.l0.addWidget(self.useGPU, b,0,1,2)

        b+=1
        # choose models
        self.ModelChoose = QtGui.QComboBox()
        self.model_dir = pathlib.Path.home().joinpath('.cellpose', 'models')
        models = ['cyto', 'nuclei']
        self.ModelChoose.addItems(models)
        self.ModelChoose.setFixedWidth(70)
        self.ModelChoose.setStyleSheet(self.dropdowns)
        self.l0.addWidget(self.ModelChoose, b, 1,1,1)
        label = QtGui.QLabel('model: ')
        label.setStyleSheet('color: white;')
        self.l0.addWidget(label, b, 0,1,1)

        b+=1
        # choose channel
        self.ChannelChoose = [QtGui.QComboBox(), QtGui.QComboBox()]
        self.ChannelChoose[0].addItems(['gray','red','green','blue'])
        self.ChannelChoose[1].addItems(['none','red','green','blue'])
        cstr = ['chan to seg', 'chan2 (opt)']
        for i in range(2):
            self.ChannelChoose[i].setFixedWidth(70)
            self.ChannelChoose[i].setStyleSheet(self.dropdowns)
            label = QtGui.QLabel(cstr[i])
            label.setStyleSheet('color: white;')
            self.l0.addWidget(label, b, 0,1,1)
            self.l0.addWidget(self.ChannelChoose[i], b, 1,1,1)
            b+=1

        # use inverted image for running cellpose
        b+=1
        self.invert = QtGui.QCheckBox('invert grayscale')
        self.invert.setStyleSheet(self.checkstyle)
        self.l0.addWidget(self.invert, b,0,1,2)

        b+=1
        # recompute model
        self.ModelButton = QtGui.QPushButton('  run segmentation')
        self.ModelButton.clicked.connect(self.compute_model)
        self.l0.addWidget(self.ModelButton, b,0,1,2)
        self.ModelButton.setEnabled(False)
        self.ModelButton.setStyleSheet(self.styleInactive)
        self.ModelButton.setFont(self.boldfont)
        b+=1
        self.progress = QtGui.QProgressBar(self)
        self.progress.setStyleSheet('color: gray;')
        self.l0.addWidget(self.progress, b,0,1,2)

        # post-hoc paramater tuning

        b+=1
        label = QtGui.QLabel('flow error threshold:')
        label.setToolTip('threshold on flow error to accept for masks (set higher to get more cells)')
        label.setStyleSheet('color: white;')
        self.l0.addWidget(label, b, 0,1,2)

        b+=1
        self.threshold = 0.4
        self.threshslider = QtGui.QSlider()
        self.threshslider.setOrientation(QtCore.Qt.Horizontal)
        self.threshslider.setMinimum(1.0)
        self.threshslider.setMaximum(30.0)
        self.threshslider.setValue(4)
        self.l0.addWidget(self.threshslider, b, 0,1,2)
        self.threshslider.valueChanged.connect(self.compute_cprob)
        #self.threshslider.setEnabled(False)
        
        b+=1
        label = QtGui.QLabel('cell prob threshold:')
        label.setStyleSheet('color: white;')
        self.l0.addWidget(label, b, 0,1,2)
        label.setToolTip('cell probability threshold (set lower to get more cells)')
        
        b+=1
        self.probslider = QtGui.QSlider()
        self.probslider.setOrientation(QtCore.Qt.Horizontal)
        self.probslider.setMinimum(-6.0)
        self.probslider.setMaximum(6.0)
        self.probslider.setValue(0.0)
        self.cellprob = 0.0
        self.l0.addWidget(self.probslider, b, 0,1,2)
        self.probslider.valueChanged.connect(self.compute_cprob)
        #self.probslider.setEnabled(False)


        b+=1
        line = QHLine()
        line.setStyleSheet('color: white;')
        self.l0.addWidget(line, b,0,1,2)

        self.autobtn = QtGui.QCheckBox('auto-adjust')
        self.autobtn.setStyleSheet(self.checkstyle)
        self.autobtn.setChecked(True)
        self.l0.addWidget(self.autobtn, b+2,0,1,1)

        b+=1
        label = QtGui.QLabel('Image saturation:')
        label.setStyleSheet(self.headings)
        label.setFont(self.boldfont)
        self.l0.addWidget(label, b,0,1,2)

        b+=1
        self.slider = guiparts.RangeSlider(self)
        self.slider.setMinimum(0)
        self.slider.setMaximum(255)
        self.slider.setLow(0)
        self.slider.setHigh(255)
        self.slider.setTickPosition(QtGui.QSlider.TicksRight)
        self.l0.addWidget(self.slider, b,1,1,1)
        self.l0.setRowStretch(b, 1)

        b+=2
        # add z position underneath
        self.currentZ = 0
        label = QtGui.QLabel('Z:')
        label.setAlignment(QtCore.Qt.AlignRight | QtCore.Qt.AlignVCenter)
        label.setStyleSheet('color: white;')
        self.l0.addWidget(label, b, 0,1,1)
        self.zpos = QtGui.QLineEdit()
        self.zpos.setAlignment(QtCore.Qt.AlignRight | QtCore.Qt.AlignVCenter)
        self.zpos.setText(str(self.currentZ))
        self.zpos.returnPressed.connect(self.compute_scale)
        self.zpos.setFixedWidth(60)
        self.l0.addWidget(self.zpos, b, 1,1,1)

        # add scrollbar underneath
        self.scroll = QtGui.QScrollBar(QtCore.Qt.Horizontal)
        self.scroll.setMaximum(10)
        self.scroll.valueChanged.connect(self.move_in_Z)
        self.l0.addWidget(self.scroll, b,3,1,20)
        return b

    def keyPressEvent(self, event):
        if self.loaded:
            #self.p0.setMouseEnabled(x=True, y=True)
            if (event.modifiers() != QtCore.Qt.ControlModifier and
                event.modifiers() != QtCore.Qt.ShiftModifier and
                event.modifiers() != QtCore.Qt.AltModifier) and not self.in_stroke:
                updated = False
                if len(self.current_point_set) > 0:
                    if event.key() == QtCore.Qt.Key_Return:
                        self.add_set()
                    if self.NZ>1:
                        if event.key() == QtCore.Qt.Key_Left:
                            self.currentZ = max(0,self.currentZ-1)
                            self.zpos.setText(str(self.currentZ))
                        elif event.key() == QtCore.Qt.Key_Right:
                            self.currentZ = min(self.NZ-1, self.currentZ+1)
                            self.zpos.setText(str(self.currentZ))
                else:
                    if event.key() == QtCore.Qt.Key_X:
                        self.MCheckBox.toggle()
                    if event.key() == QtCore.Qt.Key_Z:
                        self.OCheckBox.toggle()
                    if event.key() == QtCore.Qt.Key_Left:
                        if self.NZ==1:
                            self.get_prev_image()
                        else:
                            self.currentZ = max(0,self.currentZ-1)
                            self.scroll.setValue(self.currentZ)
                            updated = True
                    elif event.key() == QtCore.Qt.Key_Right:
                        if self.NZ==1:
                            self.get_next_image()
                        else:
                            self.currentZ = min(self.NZ-1, self.currentZ+1)
                            self.scroll.setValue(self.currentZ)
                            updated = True
                    elif event.key() == QtCore.Qt.Key_A:
                        if self.NZ==1:
                            self.get_prev_image()
                        else:
                            self.currentZ = max(0,self.currentZ-1)
                            self.scroll.setValue(self.currentZ)
                            updated = True
                    elif event.key() == QtCore.Qt.Key_D:
                        if self.NZ==1:
                            self.get_next_image()
                        else:
                            self.currentZ = min(self.NZ-1, self.currentZ+1)
                            self.scroll.setValue(self.currentZ)
                            updated = True

                    elif event.key() == QtCore.Qt.Key_PageDown:
                        self.view = (self.view+1)%(len(self.RGBChoose.bstr))
                        self.RGBChoose.button(self.view).setChecked(True)
                    elif event.key() == QtCore.Qt.Key_PageUp:
                        self.view = (self.view-1)%(len(self.RGBChoose.bstr))
                        self.RGBChoose.button(self.view).setChecked(True)

                # can change background or stroke size if cell not finished
                if event.key() == QtCore.Qt.Key_Up or event.key() == QtCore.Qt.Key_W:
                    self.color = (self.color-1)%(5)
                    self.RGBDropDown.setCurrentIndex(self.color)
                elif event.key() == QtCore.Qt.Key_Down or event.key() == QtCore.Qt.Key_S:
                    self.color = (self.color+1)%(5)
                    self.RGBDropDown.setCurrentIndex(self.color)
                elif (event.key() == QtCore.Qt.Key_Comma or
                        event.key() == QtCore.Qt.Key_Period):
                    count = self.BrushChoose.count()
                    gci = self.BrushChoose.currentIndex()
                    if event.key() == QtCore.Qt.Key_Comma:
                        gci = max(0, gci-1)
                    else:
                        gci = min(count-1, gci+1)
                    self.BrushChoose.setCurrentIndex(gci)
                    self.brush_choose()
                if not updated:
                    self.update_plot()
                elif event.modifiers() == QtCore.Qt.ControlModifier:
                    if event.key() == QtCore.Qt.Key_Z:
                        self.undo_action()
                    if event.key() == QtCore.Qt.Key_0:
                        self.clear_all()

    def check_gpu(self):
        if utils.use_gpu():
            self.useGPU.setEnabled(True)
            self.useGPU.setChecked(True)
        else:
            self.useGPU.setChecked(False)
            self.useGPU.setEnabled(False)
            self.useGPU.setStyleSheet("color: rgb(80,80,80);")

    def get_channels(self):
        channels = [self.ChannelChoose[0].currentIndex(), self.ChannelChoose[1].currentIndex()]
        if self.current_model=='nuclei':
            channels[1] = 0
        return channels

    def calibrate_size(self):
        self.initialize_model()
        diams, _ = self.model.sz.eval([self.stack[self.currentZ].copy()], invert=self.invert.isChecked(),
                                   channels=self.get_channels(), progress=self.progress)
        diams = np.maximum(5.0, diams)
        print('estimated diameter of cells using %s model = %0.1f pixels'%
                (self.current_model, diams))
        self.Diameter.setText('%0.1f'%diams[0])
        self.diameter = diams[0]
        self.compute_scale()
        self.progress.setValue(100)

    def toggle_scale(self):
        if self.scale_on:
            self.p0.removeItem(self.scale)
            self.scale_on = False
        else:
            self.p0.addItem(self.scale)
            self.scale_on = True

    def toggle_removals(self):
        if self.ncells>0:
            self.ClearButton.setEnabled(True)
            self.remcell.setEnabled(True)
            self.undo.setEnabled(True)
        else:
            self.ClearButton.setEnabled(False)
            self.remcell.setEnabled(False)
            self.undo.setEnabled(False)

    def remove_action(self):
        if self.selected>0:
            self.remove_cell(self.selected)

    def undo_action(self):
        if (len(self.strokes) > 0 and
            self.strokes[-1][0][0]==self.currentZ):
            self.remove_stroke()
        else:
            # remove previous cell
            if self.ncells> 0:
                self.remove_cell(self.ncells-1)

    def get_files(self):
        images = []
        images.extend(glob.glob(os.path.dirname(self.filename) + '/*.png'))
        images.extend(glob.glob(os.path.dirname(self.filename) + '/*.jpg'))
        images.extend(glob.glob(os.path.dirname(self.filename) + '/*.jpeg'))
        images.extend(glob.glob(os.path.dirname(self.filename) + '/*.tif'))
        images.extend(glob.glob(os.path.dirname(self.filename) + '/*.tiff'))
        images = natsorted(images)
        fnames = [os.path.split(images[k])[-1] for k in range(len(images))]
        f0 = os.path.split(self.filename)[-1]
        idx = np.nonzero(np.array(fnames)==f0)[0][0]
        return images, idx

    def get_prev_image(self):
        images, idx = self.get_files()
        idx = (idx-1)%len(images)
        io._load_image(self, filename=images[idx])

    def get_next_image(self):
        images, idx = self.get_files()
        idx = (idx+1)%len(images)
        io._load_image(self, filename=images[idx])

    def dragEnterEvent(self, event):
        if event.mimeData().hasUrls():
            event.accept()
        else:
            event.ignore()

    def dropEvent(self, event):
        files = [u.toLocalFile() for u in event.mimeData().urls()]
        if os.path.splitext(files[0])[-1] == '.npy':
            io._load_seg(self, filename=files[0])
        else:
            io._load_image(self, filename=files[0])

    def toggle_masks(self):
        if self.MCheckBox.isChecked():
            self.masksOn = True
        else:
            self.masksOn = False
        if self.OCheckBox.isChecked():
            self.outlinesOn = True
        else:
            self.outlinesOn = False
        if not self.masksOn and not self.outlinesOn:
            self.p0.removeItem(self.layer)
            self.layer_off = True
        else:
            if self.layer_off:
                self.p0.addItem(self.layer)
            self.redraw_masks(masks=self.masksOn, outlines=self.outlinesOn)
        if self.loaded:
            self.update_plot()

    def move_in_Z(self):
        if self.loaded:
            self.currentZ = min(self.NZ, max(0, int(self.scroll.value())))
            self.zpos.setText(str(self.currentZ))
            self.update_plot()

    def make_viewbox(self):
        self.p0 = guiparts.ViewBoxNoRightDrag(
            parent=self,
            lockAspect=True,
            name="plot1",
            border=[100, 100, 100],
            invertY=True
        )
        self.brush_size=3
        self.win.addItem(self.p0, 0, 0)
        self.p0.setMenuEnabled(False)
        self.p0.setMouseEnabled(x=True, y=True)
        self.img = pg.ImageItem(viewbox=self.p0, parent=self)
        self.img.autoDownsample = False
        self.layer = guiparts.ImageDraw(viewbox=self.p0, parent=self)
        self.layer.setLevels([0,255])
        self.scale = pg.ImageItem(viewbox=self.p0, parent=self)
        self.scale.setLevels([0,255])
        self.p0.scene().contextMenuItem = self.p0
        #self.p0.setMouseEnabled(x=False,y=False)
        self.Ly,self.Lx = 512,512
        self.p0.addItem(self.img)
        self.p0.addItem(self.layer)
        self.p0.addItem(self.scale)

    def reset(self):
        # ---- start sets of points ---- #
        self.selected = 0
        self.X2 = 0
        self.resize = -1
        self.onechan = False
        self.loaded = False
        self.channel = [0,1]
        self.current_point_set = []
        self.in_stroke = False
        self.strokes = []
        self.stroke_appended = True
        self.ncells = 0
        self.zdraw = []
        self.cellcolors = [np.array([255,255,255])]
        # -- set menus to default -- #
        self.color = 0
        self.RGBDropDown.setCurrentIndex(self.color)
        self.view = 0
        self.RGBChoose.button(self.view).setChecked(True)
        self.BrushChoose.setCurrentIndex(1)
        self.CHCheckBox.setChecked(False)
        self.SCheckBox.setChecked(True)

        # -- zero out image stack -- #
        self.opacity = 128 # how opaque masks should be
        self.outcolor = [200,200,255,200]
        self.NZ, self.Ly, self.Lx = 1,512,512
        if self.autobtn.isChecked():
            self.saturation = [[0,255] for n in range(self.NZ)]
        self.currentZ = 0
        self.flows = [[],[],[],[]]
        self.stack = np.zeros((1,self.Ly,self.Lx,3))
        # masks matrix
        self.layers = 0*np.ones((1,self.Ly,self.Lx,4), np.uint8)
        # image matrix with a scale disk
        self.radii = 0*np.ones((self.Ly,self.Lx,4), np.uint8)
        self.cellpix = np.zeros((1,self.Ly,self.Lx), np.uint16)
        self.outpix = np.zeros((1,self.Ly,self.Lx), np.uint16)
        self.ismanual = np.zeros(0, np.bool)
        self.update_plot()
        self.filename = []
        self.loaded = False

    def brush_choose(self):
        self.brush_size = self.BrushChoose.currentIndex()*2 + 1
        if self.loaded:
            self.layer.setDrawKernel(kernel_size=self.brush_size)
            self.update_plot()

    def autosave_on(self):
        if self.SCheckBox.isChecked():
            self.autosave = True
        else:
            self.autosave = False

    def cross_hairs(self):
        if self.CHCheckBox.isChecked():
            self.p0.addItem(self.vLine, ignoreBounds=True)
            self.p0.addItem(self.hLine, ignoreBounds=True)
        else:
            self.p0.removeItem(self.vLine)
            self.p0.removeItem(self.hLine)

    def clear_all(self):
        self.selected = 0
        #self.layers_undo, self.cellpix_undo, self.outpix_undo = [],[],[]
        self.layers = 0*np.ones((self.NZ,self.Ly,self.Lx,4), np.uint8)
        self.cellpix = np.zeros((self.NZ,self.Ly,self.Lx), np.uint16)
        self.outpix = np.zeros((self.NZ,self.Ly,self.Lx), np.uint16)
        self.cellcolors = [np.array([255,255,255])]
        self.ncells = 0
        print('removed all cells')
        self.toggle_removals()
        self.update_plot()

    def select_cell(self, idx):
        self.selected = idx
        if self.selected > 0:
            self.layers[self.cellpix==idx] = np.array([255,255,255,self.opacity])
            #if self.outlinesOn:
            #    self.layers[self.outpix==idx] = np.array(self.outcolor)
            self.update_plot()

    def unselect_cell(self):
        if self.selected > 0:
            idx = self.selected
            if idx < self.ncells+1:
                self.layers[self.cellpix==idx] = np.append(self.cellcolors[idx], self.opacity)
                if self.outlinesOn:
                    self.layers[self.outpix==idx] = np.array(self.outcolor).astype(np.uint8)
                    #[0,0,0,self.opacity])
                self.update_plot()
        self.selected = 0

    def remove_cell(self, idx):
        # remove from manual array
        self.selected = 0
        self.ismanual = np.delete(self.ismanual, idx-1)
        for z in range(self.NZ):
            cp = self.cellpix[z]==idx
            op = self.outpix[z]==idx
            # remove from mask layer
            self.layers[z, cp] = np.array([0,0,0,0])
            # remove from self.cellpix and self.outpix
            self.cellpix[z, cp] = 0
            self.outpix[z, op] = 0
            # reduce other pixels by -1
            self.cellpix[z, self.cellpix[z]>idx] -= 1
            self.outpix[z, self.outpix[z]>idx] -= 1
        self.update_plot()
        del self.cellcolors[idx]
        del self.zdraw[idx-1]
        self.ncells -= 1
        print('removed cell %d'%(idx-1))
        if self.ncells==0:
            self.ClearButton.setEnabled(False)
        if self.NZ==1:
            io._save_sets(self)

    def remove_stroke(self, delete_points=True):
        #self.current_stroke = get_unique_points(self.current_stroke)
        stroke = np.array(self.strokes[-1])
        cZ = stroke[0,0]
        outpix = self.outpix[cZ][stroke[:,1],stroke[:,2]]>0
        self.layers[cZ][stroke[~outpix,1],stroke[~outpix,2]] = np.array([0,0,0,0])
        if self.masksOn:
            cellpix = self.cellpix[cZ][stroke[:,1], stroke[:,2]]
            ccol = np.array(self.cellcolors.copy())
            if self.selected > 0:
                ccol[self.selected] = np.array([255,255,255])
            col2mask = ccol[cellpix]
            col2mask = np.concatenate((col2mask, self.opacity*(cellpix[:,np.newaxis]>0)), axis=-1)
            self.layers[cZ][stroke[:,1], stroke[:,2], :] = col2mask
        if self.outlinesOn:
            self.layers[cZ][stroke[outpix,1],stroke[outpix,2]] = np.array(self.outcolor)
        if delete_points:
            self.current_point_set = self.current_point_set[:-1*(stroke[:,-1]==1).sum()]
        del self.strokes[-1]
        self.update_plot()

    def plot_clicked(self, event):
        if event.double():
            if event.button()==QtCore.Qt.LeftButton:
                if (event.modifiers() != QtCore.Qt.ShiftModifier and
                    event.modifiers() != QtCore.Qt.AltModifier):
                    try:
                        self.p0.setYRange(0,self.Ly+self.pr)
                    except:
                        self.p0.setYRange(0,self.Ly)
                    self.p0.setXRange(0,self.Lx)

    def mouse_moved(self, pos):
        items = self.win.scene().items(pos)
        for x in items:
            if x==self.p0:
                mousePoint = self.p0.mapSceneToView(pos)
                if self.CHCheckBox.isChecked():
                    self.vLine.setPos(mousePoint.x())
                    self.hLine.setPos(mousePoint.y())
            #else:
            #    QtWidgets.QApplication.restoreOverrideCursor()
                #QtWidgets.QApplication.setOverrideCursor(QtCore.Qt.DefaultCursor)


    def color_choose(self):
        self.color = self.RGBDropDown.currentIndex()
        self.view = 0
        self.RGBChoose.button(self.view).setChecked(True)
        self.update_plot()

    def update_ztext(self):
        zpos = self.currentZ
        try:
            zpos = int(self.zpos.text())
        except:
            print('ERROR: zposition is not a number')
        self.currentZ = max(0, min(self.NZ-1, zpos))
        self.zpos.setText(str(self.currentZ))
        self.scroll.setValue(self.currentZ)

    def update_plot(self):
        self.Ly, self.Lx, _ = self.stack[self.currentZ].shape
        if self.view==0:
            image = self.stack[self.currentZ]
            if self.color==0:
                if self.onechan:
                    # show single channel
                    image = self.stack[self.currentZ][:,:,0]
                self.img.setImage(image, autoLevels=False, lut=None)
            elif self.color==1:
                image = image.astype(np.float32).mean(axis=-1).astype(np.uint8)
                self.img.setImage(image, autoLevels=False, lut=None)
            elif self.color>1:
                image = image[:,:,self.color-2]
                self.img.setImage(image, autoLevels=False, lut=self.cmap[self.color-2])
            self.img.setLevels(self.saturation[self.currentZ])
        else:
            image = np.zeros((self.Ly,self.Lx), np.uint8)
            if hasattr(self, 'flows') and len(self.flows[self.view-1])>0:
                image = self.flows[self.view-1][self.currentZ]
            if self.view>2:
                self.img.setImage(image, autoLevels=False, lut=self.bwr)
            else:
                self.img.setImage(image, autoLevels=False, lut=None)
            self.img.setLevels([0.0, 255.0])
        self.scale.setImage(self.radii, autoLevels=False)
        self.scale.setLevels([0.0,255.0])
        #self.img.set_ColorMap(self.bwr)
        if self.masksOn or self.outlinesOn:
            self.layer.setImage(self.layers[self.currentZ], autoLevels=False)
        self.slider.setLow(self.saturation[self.currentZ][0])
        self.slider.setHigh(self.saturation[self.currentZ][1])
        self.win.show()
        self.show()

    def add_set(self):
        if len(self.current_point_set) > 0:
            self.current_point_set = np.array(self.current_point_set)
            while len(self.strokes) > 0:
                self.remove_stroke(delete_points=False)
            col_rand = np.random.randint(1000)
            color = self.colormap[col_rand,:3]
            median = self.add_mask(points=self.current_point_set, color=color)
            if median is not None:
                self.toggle_mask_ops()
                self.cellcolors.append(color)
                self.ncells+=1
                self.ismanual = np.append(self.ismanual, True)
                if self.NZ==1:
                    # only save after each cell if single image
                    io._save_sets(self)
            self.current_stroke = []
            self.strokes = []
            self.current_point_set = []
            self.update_plot()

    def add_mask(self, points=None, color=(100,200,50)):
        # loop over z values
        median = []
        if points.shape[1] < 3:
            points = np.concatenate((np.zeros((points.shape[0],1), np.int32), points), axis=1)

        zdraw = np.unique(points[:,0])
        zrange = np.arange(zdraw.min(), zdraw.max()+1, 1, int)
        zmin = zdraw.min()
        pix = np.zeros((2,0), np.uint16)
        mall = np.zeros((len(zrange), self.Ly, self.Lx), np.bool)
        k=0
        for z in zdraw:
            iz = points[:,0] == z
            vr = points[iz,1]
            vc = points[iz,2]

            vr, vc = draw.polygon_perimeter(vr, vc, self.layers[z].shape[:2])
            ar, ac = draw.polygon(vr, vc, self.layers[z].shape[:2])
            ar, ac = np.hstack((np.vstack((vr, vc)), np.vstack((ar, ac))))
            # if these pixels are overlapping with another cell, reassign them
            ioverlap = self.cellpix[z][ar, ac] > 0
            if (~ioverlap).sum() < 8:
                print('ERROR: cell too small without overlaps, not drawn')
                return None
            elif ioverlap.sum() > 0:
                ar, ac = ar[~ioverlap], ac[~ioverlap]
                # compute outline of new mask
                mask = np.zeros((np.ptp(ar)+4, np.ptp(ac)+4), np.uint8)
                mask[ar-ar.min()+2, ac-ac.min()+2] = 1
                outlines = plot.masks_to_outlines(mask)
                vr, vc = np.nonzero(outlines)
                vr, vc = vr + ar.min() - 2, vc + ac.min() - 2

            self.draw_mask(z, ar, ac, vr, vc, color)

            median.append(np.array([np.median(ar), np.median(ac)]))
            mall[z-zmin, ar, ac] = True
            pix = np.append(pix, np.vstack((ar, ac)), axis=-1)

        mall = mall[:, pix[0].min():pix[0].max()+1, pix[1].min():pix[1].max()+1].astype(np.float32)
        ymin, xmin = pix[0].min(), pix[1].min()
        if len(zdraw) > 1:
            mall, zfill = interpZ(mall, zdraw - zmin)
            for z in zfill:
                mask = mall[z].copy()
                ar, ac = np.nonzero(mask)
                ioverlap = self.cellpix[z+zmin][ar+ymin, ac+xmin] > 0
                if (~ioverlap).sum() < 5:
                    print('WARNING: stroke on plane %d not included due to overlaps'%z)
                elif ioverlap.sum() > 0:
                    mask[ar[ioverlap], ac[ioverlap]] = 0
                    ar, ac = ar[~ioverlap], ac[~ioverlap]
                # compute outline of mask
                outlines = plot.masks_to_outlines(mask)
                vr, vc = np.nonzero(outlines)
                vr, vc = vr+ymin, vc+xmin
                ar, ac = ar+ymin, ac+xmin
                self.draw_mask(z+zmin, ar, ac, vr, vc, color)
        self.zdraw.append(zdraw)

        return median

    def draw_mask(self, z, ar, ac, vr, vc, color):
        ''' draw single mask using outlines and area '''
        self.cellpix[z][vr, vc] = self.ncells+1
        self.cellpix[z][ar, ac] = self.ncells+1
        self.outpix[z][vr, vc] = self.ncells+1
        if self.masksOn:
            self.layers[z][ar, ac, :3] = color
            self.layers[z][ar, ac, -1] = self.opacity
        if self.outlinesOn:
            self.layers[z][vr, vc] = np.array(self.outcolor)


    def compute_scale(self):
        self.diameter = float(self.Diameter.text())
        self.pr = int(float(self.Diameter.text()))
        radii = np.zeros((self.Ly+self.pr,self.Lx), np.uint8)
        self.radii = np.zeros((self.Ly+self.pr,self.Lx,4), np.uint8)
        yy,xx = plot.disk([self.Ly+self.pr/2-1, self.pr/2+1],
                            self.pr/2, self.Ly+self.pr, self.Lx)
        self.radii[yy,xx,0] = 255
        self.radii[yy,xx,-1] = 255#self.opacity * (radii>0)
        self.update_plot()
        self.p0.setYRange(0,self.Ly+self.pr)
        self.p0.setXRange(0,self.Lx)

    def redraw_masks(self, masks=True, outlines=True):
        if not outlines and masks:
            self.draw_masks()
            self.cellcolors = np.array(self.cellcolors)
            self.layers[...,:3] = self.cellcolors[self.cellpix,:]
            self.layers[...,3] = self.opacity * (self.cellpix>0).astype(np.uint8)
            self.cellcolors = list(self.cellcolors)
            if self.selected>0:
                self.layers[self.cellpix==self.selected] = np.array([255,255,255,self.opacity])
        else:
            if masks:
                self.layers[...,3] = self.opacity * (self.cellpix>0).astype(np.uint8)
            else:
                self.layers[...,3] = 0
            self.layers[self.outpix>0] = np.array(self.outcolor).astype(np.uint8)

    def draw_masks(self):
        self.cellcolors = np.array(self.cellcolors)
        self.layers[...,:3] = self.cellcolors[self.cellpix,:]
        self.layers[...,3] = self.opacity * (self.cellpix>0).astype(np.uint8)
        self.cellcolors = list(self.cellcolors)
        self.layers[self.outpix>0] = np.array(self.outcolor)
        if self.selected>0:
            self.layers[self.outpix==self.selected] = np.array([0,0,0,self.opacity])

    def compute_saturation(self):
        # compute percentiles from stack
        self.saturation = []
        for n in range(len(self.stack)):
            self.saturation.append([np.percentile(self.stack[n].astype(np.float32),1),
                                    np.percentile(self.stack[n].astype(np.float32),99)])

    def chanchoose(self, image):
        if image.ndim > 2:
            if self.ChannelChoose[0].currentIndex()==0:
                image = image.astype(np.float32).mean(axis=-1)[...,np.newaxis]
            else:
                chanid = [self.ChannelChoose[0].currentIndex()-1]
                if self.ChannelChoose[1].currentIndex()>0:
                    chanid.append(self.ChannelChoose[1].currentIndex()-1)
                image = image[:,:,chanid].astype(np.float32)
        return image

    def initialize_model(self):
        if self.useGPU.isChecked():
            device = mx.gpu()
        else:
            device = mx.cpu()

        change=False
        if not hasattr(self, 'model') or self.ModelChoose.currentText() != self.current_model:
            self.current_model = self.ModelChoose.currentText()
            change=True
        elif ((self.model.device==mx.gpu() and not self.useGPU.isChecked()) or
                (self.model.device==mx.cpu() and self.useGPU.isChecked())):
            # if device has changed, reload model
            self.current_model = self.ModelChoose.currentText()
            change=True

        if change:
            print(self.current_model)
            self.model = models.Cellpose(device=device, model_type=self.current_model)

    def compute_cprob(self):
        rerun = False
        if self.cellprob != self.probslider.value():
            rerun = True
            self.cellprob = self.probslider.value()
        if self.threshold != self.threshslider.value()/10.:
            rerun = True
            self.threshold = self.threshslider.value()/10.
        if not rerun:
            return
        
        if self.threshold==3.0 or self.NZ>1:
            thresh = None
            print('computing masks with cell prob=%0.3f, no flow error threshold'%
                    (self.cellprob))
        else:
            thresh = self.threshold
            print('computing masks with cell prob=%0.3f, flow error threshold=%0.3f'%
                    (self.cellprob, thresh))
        maski = dynamics.get_masks(self.flows[3].copy(), iscell=(self.flows[4][-1]>self.cellprob),
                                    flows=self.flows[4][:-1], threshold=thresh)
        if self.NZ==1:
            maski = dynamics.fill_holes(maski)

        self.masksOn = True
        self.outlinesOn = True
        self.MCheckBox.setChecked(True)
        self.OCheckBox.setChecked(True)
        if maski.ndim<3:
            maski = maski[np.newaxis,...]
        print('%d cells found'%(len(np.unique(maski)[1:])))
        io._masks_to_gui(self, maski, outlines=None)
        self.show()

    def compute_model(self):
        self.progress.setValue(0)
        if 1:
            self.clear_all()
            self.flows = [[],[],[]]
            self.initialize_model()

            print('using model %s'%self.current_model)
            self.progress.setValue(10)
            do_3D = False
            if self.NZ > 1:
                do_3D = True
                data = self.stack.copy()
            else:
                data = self.stack[0].copy()
            channels = self.get_channels()
            self.diameter = float(self.Diameter.text())
            try:
                masks, flows, _, _ = self.model.eval(data, channels=channels,
                                                diameter=self.diameter, invert=self.invert.isChecked(),
                                                do_3D=do_3D, progress=self.progress)
            except Exception as e:
                print('NET ERROR: %s'%e)
                self.progress.setValue(0)
                return

            self.progress.setValue(75)

            #if not do_3D:
            #    masks = masks[0][np.newaxis,:,:]
            #    flows = flows[0]
            if not do_3D:
                masks = masks[np.newaxis,...]
            self.flows[0] = flows[0]
            self.flows[1] = (np.clip(utils.normalize99(flows[2]),0,1) * 255).astype(np.uint8)
            if not do_3D:
                self.flows[2] = np.zeros(flows[1][0].shape, dtype=np.uint8)
                self.flows = [self.flows[n][np.newaxis,...] for n in range(len(self.flows))]
            else:
                self.flows[2] = (flows[1][0]/10 * 127 + 127).astype(np.uint8)
            if len(flows)>2:
                self.flows.append(flows[3])
                self.flows.append(np.concatenate((flows[1], flows[2][np.newaxis,...]), axis=0))
                print(self.flows[3].shape, self.flows[4].shape)

            print('%d cells found with cellpose net'%(len(np.unique(masks)[1:])))
            self.progress.setValue(80)
            z=0
            self.masksOn = True
            self.outlinesOn = True
            self.MCheckBox.setChecked(True)
            self.OCheckBox.setChecked(True)

            io._masks_to_gui(self, masks, outlines=None)
            self.progress.setValue(100)

            self.toggle_server(off=True)
        else:#except Exception as e:
            print('ERROR: %s'%e)


    def enable_buttons(self):
        #self.X2Up.setEnabled(True)
        #self.X2Down.setEnabled(True)
        self.ModelButton.setEnabled(True)
        self.SizeButton.setEnabled(True)
        self.ModelButton.setStyleSheet(self.styleUnpressed)
        self.SizeButton.setStyleSheet(self.styleUnpressed)
        self.loadMasks.setEnabled(True)
        self.saveSet.setEnabled(True)
        self.savePNG.setEnabled(True)
        self.toggle_mask_ops()

        self.update_plot()
        self.setWindowTitle(self.filename)

    def toggle_server(self, off=False):
        if SERVER_UPLOAD:
            if self.ncells>0 and not off:
                self.saveServer.setEnabled(True)
                self.ServerButton.setEnabled(True)
                self.ServerButton.setStyleSheet(self.styleUnpressed)
            else:
                self.saveServer.setEnabled(False)
                self.ServerButton.setEnabled(False)
                self.ServerButton.setStyleSheet(self.styleInactive)

    def toggle_mask_ops(self):
        self.toggle_removals()
        self.toggle_server()
