# Supplementary material for: Fully Affine Invariant Methods for Cross-Session Registration of Calcium Imaging Data
Source: eNeuro. 2020 Aug 7;7(4):ENEURO.0054-20.2020. doi: 10.1523/ENEURO.0054-20.2020 (PMC7438060; doi:10.1523/ENEURO.0054-20.2020)
Supplement: Extended Data. — A zip file (named “data_code.zip”), including PyPI package (“FAIM_package” folder), example FOV images (within “examples” folder), and codes used to reproduce all results (within “AffineCa2p_reproduce_results” folder) were submitted as Extended Data. Each folder contains a readme file. Download Extended Data, EPS file. [file enu-eN-MNT-0054-20-s02.zip › data_code/AffineCa2p_reproduce_results/cellpose/plot.py]

import os
import numpy as np
from matplotlib.colors import hsv_to_rgb, rgb_to_hsv
import cv2
from scipy.ndimage import gaussian_filter
import scipy
import skimage.io
from skimage import draw
from skimage.segmentation import find_boundaries

from . import utils


def show_segmentation(fig, img, maski, flowi, channels=[0,0], file_name=None):
    """ plot segmentation results (like on website)
    
    Can save each panel of figure with file_name option. Use channels option if
    img input is not an RGB image with 3 channels.
    
    Parameters
    -------------

    fig: matplotlib.pyplot.figure
        figure in which to make plot

    img: 2D or 3D array
        image input into cellpose

    maski: int, 2D array
        for image k, masks[k] output from Cellpose.eval, where 0=NO masks; 1,2,...=mask labels

    flowi: int, 2D array 
        for image k, flows[k][0] output from Cellpose.eval (RGB of flows)

    channels: list of int (optional, default [0,0])
        channels used to run Cellpose, no need to use if image is RGB

    file_name: str (optional, default None)
        file name of image, if file_name is not None, figure panels are saved

    """
    ax = fig.add_subplot(1,4,1)
    img0 = img.copy()
    if img0.shape[0] < 4:
        img0 = np.transpose(img0, (1,2,0))
    if img0.shape[-1] < 3 or img0.ndim < 3:
        img0 = image_to_rgb(img0, channels=channels)
    else:
        if img0.max()<=50.0:
            img0 = np.uint8(np.clip(img0*255, 0, 1))
    ax.imshow(img0)
    ax.set_title('original image')
    ax.axis('off')

    outlines = masks_to_outlines(maski)
    overlay = mask_overlay(img0, maski)

    ax = fig.add_subplot(1,4,2)
    outX, outY = np.nonzero(outlines)
    imgout= img0.copy()
    imgout[outX, outY] = np.array([255,75,75])
    ax.imshow(imgout)
    #for o in outpix:
    #    ax.plot(o[:,0], o[:,1], color=[1,0,0], lw=1)
    ax.set_title('predicted outlines')
    ax.axis('off')

    ax = fig.add_subplot(1,4,3)
    ax.imshow(overlay)
    ax.set_title('predicted masks')
    ax.axis('off')

    ax = fig.add_subplot(1,4,4)
    ax.imshow(flowi)
    ax.set_title('predicted cell pose')
    ax.axis('off')

    if file_name is not None:
        save_path = os.path.splitext(file_name)[0]
        skimage.io.imsave(save_path + '_overlay.jpg', overlay)
        skimage.io.imsave(save_path + '_outlines.jpg', imgout)
        skimage.io.imsave(save_path + '_flows.jpg', flowi)

def mask_overlay(img, masks, colors=None):
    """ overlay masks on image (set image to grayscale)

    Parameters
    ----------------

    img: int or float, 2D or 3D array
        img is of size [Ly x Lx (x nchan)]

    masks: int, 2D array
        masks where 0=NO masks; 1,2,...=mask labels

    colors: int, 2D array (optional, default None)
        size [nmasks x 3], each entry is a color in 0-255 range

    Returns
    ----------------

    RGB: uint8, 3D array
        array of masks overlaid on grayscale image

    """
    if colors is not None:
        if colors.max()>1:
            colors = np.float32(colors)
            colors /= 255
        colors = rgb_to_hsv(colors)
    if img.ndim>2:
        img = img.astype(np.float32).mean(axis=-1)
    else:
        img = img.astype(np.float32)
    img = utils.normalize99(img)
    img -= img.min()
    img /= img.max()
    HSV = np.zeros((img.shape[0], img.shape[1], 3), np.float32)
    HSV[:,:,2] = np.clip(img*1.5, 0, 1.0)
    for n in range(int(masks.max())):
        ipix = (masks==n+1).nonzero()
        if colors is None:
            HSV[ipix[0],ipix[1],0] = np.random.rand()
        else:
            HSV[ipix[0],ipix[1],0] = colors[n,0]
        HSV[ipix[0],ipix[1],1] = 1.0
    RGB = (hsv_to_rgb(HSV) * 255).astype(np.uint8)
    return RGB


def image_to_rgb(img0, channels=[0,0]):
    """ image is 2 x Ly x Lx or Ly x Lx x 2 - change to RGB Ly x Lx x 3 """
    img = img0.copy()
    img = img.astype(np.float32)
    if img.ndim<3:
        img = img[:,:,np.newaxis]
    if img.shape[0]<5:
        img = np.transpose(img, (1,2,0))
    if channels[0]==0:
        img = img.mean(axis=-1)[:,:,np.newaxis]
    for i in range(img.shape[-1]):
        if np.ptp(img[:,:,i])>0:
            img[:,:,i] = utils.normalize99(img[:,:,i])
            img[:,:,i] = np.clip(img[:,:,i], 0, 1)
    img *= 255
    img = np.uint8(img)
    RGB = np.zeros((img.shape[0], img.shape[1], 3), np.uint8)
    if img.shape[-1]==1:
        RGB = np.tile(img,(1,1,3))
    else:
        RGB[:,:,channels[0]-1] = img[:,:,0]
        if channels[1] > 0:
            RGB[:,:,channels[1]-1] = img[:,:,1]
    return RGB

def interesting_patch(mask, bsize=130):
    """ get patch of size bsize x bsize with most masks """
    Ly,Lx = mask.shape
    m = np.float32(mask>0)
    m = gaussian_filter(m, bsize/2)
    y,x = np.unravel_index(np.argmax(m), m.shape)
    ycent = max(bsize//2, min(y, Ly-bsize//2))
    xcent = max(bsize//2, min(x, Lx-bsize//2))
    patch = [np.arange(ycent-bsize//2, ycent+bsize//2, 1, int),
             np.arange(xcent-bsize//2, xcent+bsize//2, 1, int)]
    return patch

def disk(med, r, Ly, Lx):
    """ returns pixels of disk with radius r and center med """
    yy, xx = np.meshgrid(np.arange(0,Ly,1,int), np.arange(0,Lx,1,int),
                         indexing='ij')
    inds = ((yy-med[0])**2 + (xx-med[1])**2)**0.5 <= r
    y = yy[inds].flatten()
    x = xx[inds].flatten()
    return y,x

def dx_to_circ(dP):
    """ dP is 2 x Y x X => 'optic' flow representation """
    sc = max(np.percentile(dP[0], 99), np.percentile(dP[0], 1))
    Y = np.clip(dP[0] / sc, -1, 1)
    sc = max(np.percentile(dP[1], 99), np.percentile(dP[1], 1))
    X = np.clip(dP[1] / sc, -1, 1)
    H = (np.arctan2(Y, X) + np.pi) / (2*np.pi)
    S = utils.normalize99(dP[0]**2 + dP[1]**2)
    V = np.ones_like(S)
    HSV = np.concatenate((H[:,:,np.newaxis], S[:,:,np.newaxis], S[:,:,np.newaxis]), axis=-1)
    HSV = np.clip(HSV, 0.0, 1.0)
    flow = (hsv_to_rgb(HSV)*255).astype(np.uint8)
    return flow

def masks_to_outlines(masks):
    """ get outlines of masks as a 0-1 array 
    
    Parameters
    ----------------

    masks: int, 2D array 
        size [Ly x Lx], 0=NO masks; 1,2,...=mask labels

    Returns
    ----------------

    outlines: bool, 2D array
        size [Ly x Lx], True pixels are outlines

    """
    outlines = np.zeros(masks.shape, np.bool)
    outlines[find_boundaries(masks, mode='inner')] = 1
    return outlines

def outlines_list(masks):
    """ get outlines of masks as a list to loop over for plotting """
    outpix=[]
    for n in np.unique(masks)[1:]:
        mn = masks==n
        if mn.sum() > 0:
            contours, _ = cv2.findContours(mn.astype(np.uint8), mode=cv2.RETR_EXTERNAL, method=cv2.CHAIN_APPROX_SIMPLE)
            #contours = measure.find_contours(mn, 0.5)
            cmax = np.argmax([c.shape[0] for c in contours])
            pix = contours[cmax].astype(int).squeeze()
            if len(pix)>4:
                pix=pix[:,::-1]
                pix = draw.polygon_perimeter(pix[:,0], pix[:,1], (mn.shape[0], mn.shape[1]))
                pix = np.array(pix).T[:,::-1]
                outpix.append(pix)
            else:
                outpix.append(np.zeros((0,2)))
    return outpix
