# Supplementary material for: Fully Affine Invariant Methods for Cross-Session Registration of Calcium Imaging Data
Source: eNeuro. 2020 Aug 7;7(4):ENEURO.0054-20.2020. doi: 10.1523/ENEURO.0054-20.2020 (PMC7438060; doi:10.1523/ENEURO.0054-20.2020)
Supplement: Extended Data. — A zip file (named “data_code.zip”), including PyPI package (“FAIM_package” folder), example FOV images (within “examples” folder), and codes used to reproduce all results (within “AffineCa2p_reproduce_results” folder) were submitted as Extended Data. Each folder contains a readme file. Download Extended Data, EPS file. [file enu-eN-MNT-0054-20-s02.zip › data_code/AffineCa2p_reproduce_results/cellpose/utils.py]

import os, warnings, time, tempfile, datetime, pathlib, shutil
from tqdm import tqdm
from urllib.request import urlopen
from urllib.parse import urlparse
import cv2
from scipy.ndimage.filters import maximum_filter1d
import skimage.io
import numpy as np
import mxnet as mx


def use_gpu(gpu_number=0):
    """ check if mxnet gpu works """
    try:
        _ = mx.ndarray.array([1, 2, 3], ctx=mx.gpu(gpu_number))
        return True
    except mx.MXNetError:
        return False

def download_url_to_file(url, dst, progress=True):
    r"""Download object at the given URL to a local path.
            Thanks to torch, slightly modified
    Args:
        url (string): URL of the object to download
        dst (string): Full path where object will be saved, e.g. `/tmp/temporary_file`
        progress (bool, optional): whether or not to display a progress bar to stderr
            Default: True
    """
    file_size = None
    u = urlopen(url)
    meta = u.info()
    if hasattr(meta, 'getheaders'):
        content_length = meta.getheaders("Content-Length")
    else:
        content_length = meta.get_all("Content-Length")
    if content_length is not None and len(content_length) > 0:
        file_size = int(content_length[0])
    # We deliberately save it in a temp file and move it after
    dst = os.path.expanduser(dst)
    dst_dir = os.path.dirname(dst)
    f = tempfile.NamedTemporaryFile(delete=False, dir=dst_dir)
    try:
        with tqdm(total=file_size, disable=not progress,
                  unit='B', unit_scale=True, unit_divisor=1024) as pbar:
            while True:
                buffer = u.read(8192)
                if len(buffer) == 0:
                    break
                f.write(buffer)
                pbar.update(len(buffer))
        f.close()
        shutil.move(f.name, dst)
    finally:
        f.close()
        if os.path.exists(f.name):
            os.remove(f.name)

def diameters(masks):
    """ get median 'diameter' of masks """
    _, counts = np.unique(np.int32(masks), return_counts=True)
    counts = counts[1:]
    md = np.median(counts**0.5)
    if np.isnan(md):
        md = 0
    return md, counts**0.5

def radius_distribution(masks, bins):
    unique, counts = np.unique(masks, return_counts=True)
    counts = counts[unique!=0]
    nb, _ = np.histogram((counts**0.5)*0.5, bins)
    nb = nb.astype(np.float32)
    if nb.sum() > 0:
        nb = nb / nb.sum()
    md = np.median(counts**0.5)*0.5
    if np.isnan(md):
        md = 0
    return nb, md, (counts**0.5)/2

def normalize99(img):
    X = img.copy()
    X = (X - np.percentile(X, 1)) / (np.percentile(X, 99) - np.percentile(X, 1))
    return X

def process_cells(M0, npix=20):
    unq, ic = np.unique(M0, return_counts=True)
    for j in range(len(unq)):
        if ic[j]<npix:
            M0[M0==unq[j]] = 0
    return M0
