# Supplementary material for: Fully Affine Invariant Methods for Cross-Session Registration of Calcium Imaging Data
Source: eNeuro. 2020 Aug 7;7(4):ENEURO.0054-20.2020. doi: 10.1523/ENEURO.0054-20.2020 (PMC7438060; doi:10.1523/ENEURO.0054-20.2020)
Supplement: Extended Data. — A zip file (named “data_code.zip”), including PyPI package (“FAIM_package” folder), example FOV images (within “examples” folder), and codes used to reproduce all results (within “AffineCa2p_reproduce_results” folder) were submitted as Extended Data. Each folder contains a readme file. Download Extended Data, EPS file. [file enu-eN-MNT-0054-20-s02.zip › data_code/AffineCa2p_reproduce_results/environment.yaml]

# FAIM.yaml
#
# Fully affine invariant methods (FAIM) environment for Windows10 and Ubuntu
#
# install: conda env create -f environment.yaml


name: FAIMCalcium
channels:
  - anaconda-fusion
  - defaults
dependencies:
  - pip
  - python=3.7.4
  - mkl=2019.3
  - numpy
  - scikit-image
  - numba>=0.43.1
  - pyqt
  - scipy
  - matplotlib
  - pip:
    - mxnet-mkl
    - pandas
    - pyqtgraph==0.11.0rc0
    - natsort
    - google-cloud-storage
    - tqdm
    - Opencv-contrib-python==3.4.2.17
    - pystackreg
