# Supplementary material for: Fully Affine Invariant Methods for Cross-Session Registration of Calcium Imaging Data
Source: eNeuro. 2020 Aug 7;7(4):ENEURO.0054-20.2020. doi: 10.1523/ENEURO.0054-20.2020 (PMC7438060; doi:10.1523/ENEURO.0054-20.2020)
Supplement: Extended Data. — A zip file (named “data_code.zip”), including PyPI package (“FAIM_package” folder), example FOV images (within “examples” folder), and codes used to reproduce all results (within “AffineCa2p_reproduce_results” folder) were submitted as Extended Data. Each folder contains a readme file. Download Extended Data, EPS file. [file enu-eN-MNT-0054-20-s02.zip › data_code/AffineCa2p_reproduce_results/matlab_codes/bar_fig.m]

function bar_fig(affine_all_mean_A5, non_affine_all_mean_A5, others_all_mean_A5, others_all_mean_claheA5, affine_all_mean_A6, non_affine_all_mean_A6, others_all_mean_A6, others_all_mean_claheA6)
%% A5
figure;subplot(1,2,1)

affine_mean=mean(affine_all_mean_A5,2);
affine_std=std(affine_all_mean_A5,0,2)./sqrt(7);

non_affine_mean=mean(non_affine_all_mean_A5,2);
non_affine_std=std(non_affine_all_mean_A5,0,2)./sqrt(7);

others_mean=mean(others_all_mean_A5(1:5,:),2);
others_std=std(others_all_mean_A5(1:5,:),0,2)./sqrt(7);

others_clahe_mean=mean(others_all_mean_claheA5(1:5,:),2);
others_clahe_std=std(others_all_mean_claheA5(1:5,:),0,2)./sqrt(7);

values=[affine_mean';non_affine_mean';others_mean';others_clahe_mean'];
h = bar(values,'FaceColor','flat');
% h(1).CData(1,:) = [0.9020    0.9020    0.9020]; % group 1 1st bar
% h(1).CData(2,:) = [0.8000    0.8000    0.8000]; % group 1 2nd bar
% h(1).CData(3,:) = [0.6510    0.6510    0.6510]; % group 1 2nd bar
% h(1).CData(4,:) = [0.5020    0.5020    0.5020]; % group 1 2nd bar
% 
% 
% h(2).CData(1,:) = [0.9020    0.9020    0.9020]; % group 2 1st bar
% h(2).CData(2,:) = [0.8000    0.8000    0.8000]; % group 2 2nd bar
% h(2).CData(3,:) = [0.6510    0.6510    0.6510]; % group 1 2nd bar
% h(2).CData(4,:) = [0.5020    0.5020    0.5020]; % group 1 2nd bar
% 
% 
% h(3).CData(1,:) = [0.9020    0.9020    0.9020]; % group 3 1st bar
% h(3).CData(2,:) = [0.8000    0.8000    0.8000]; % group 3 2nd bar
% h(3).CData(3,:) = [0.6510    0.6510    0.6510]; % group 1 2nd bar
% h(3).CData(4,:) = [0.5020    0.5020    0.5020]; % group 1 2nd bar
% 
% 
% h(4).CData(1,:) = [0.9020    0.9020    0.9020]; % group 4 1st bar
% h(4).CData(2,:) = [0.8000    0.8000    0.8000]; % group 4 2nd bar
% h(4).CData(3,:) = [0.6510    0.6510    0.6510]; % group 1 2nd bar
% h(4).CData(4,:) = [0.5020    0.5020    0.5020]; % group 1 2nd bar
% 
% 
% h(5).CData(1,:) = [0.9020    0.9020    0.9020]; % group 4 1st bar
% h(5).CData(2,:) = [0.8000    0.8000    0.8000]; % group 4 2nd bar
% h(5).CData(3,:) = [0.6510    0.6510    0.6510]; % group 1 2nd bar
% h(5).CData(4,:) = [0.5020    0.5020    0.5020]; % group 1 2nd bar

% Get group centers
xCnt = get(h(1),'XData') + cell2mat(get(h,'XOffset')); % XOffset is undocumented!
% Create Tick Labels
xLab = {'ASIFT','ASURF','AAKAZE','ABRISK','AORB','SIFT','SURF','AKAZE','BRISK','ORB','LK','ECC','MOCO','Turboreg','NoRMCorr','LK-CLAHE','ECC-CLAHE','MOCO-CLAHE','Turboreg-CLAHE','NoRMCorr-CLAHE'};
ylabel('r','FontName','Times New Roman','FontSize',14, 'FontWeight','bold')
title('A5')
% Set individual ticks
set(gca, 'XTick', sort(xCnt(:)), 'XTickLabel', xLab)
set(gca, 'XTick', sort(xCnt(:)), 'XTickLabel', xLab, 'xticklabelrotation', 45)
hold on

err=[affine_std';non_affine_std';others_std';others_clahe_std'];
% Find the number of groups and the number of bars in each group
ngroups = size(values, 1);
nbars = size(values, 2);
% Calculate the width for each bar group
groupwidth = min(0.8, nbars/(nbars + 1.5));
% Set the position of each error bar in the centre of the main bar
% Based on barweb.m by Bolu Ajiboye from MATLAB File Exchange
for i = 1:nbars
    % Calculate center of each bar
    x = (1:ngroups) - groupwidth/2 + (2*i-1) * groupwidth / (2*nbars);
    errorbar(x, values(:,i), err(:,i), 'k', 'linestyle', 'none');
end

%% A6
subplot(1,2,2)
affine_mean=mean(affine_all_mean_A6,2);
affine_std=std(affine_all_mean_A6,0,2)./sqrt(7);

non_affine_mean=mean(non_affine_all_mean_A6,2);
non_affine_std=std(non_affine_all_mean_A6,0,2)./sqrt(7);

others_mean=mean(others_all_mean_A6(1:5,:),2);
others_std=std(others_all_mean_A6(1:5,:),0,2)./sqrt(7);

others_clahe_mean=mean(others_all_mean_claheA6(1:5,:),2);
others_clahe_std=std(others_all_mean_claheA6(1:5,:),0,2)./sqrt(7);

values=[affine_mean';non_affine_mean';others_mean';others_clahe_mean'];
h = bar(values,'FaceColor','flat');
% h(1).CData(1,:) = [0.9020    0.9020    0.9020]; % group 1 1st bar
% h(1).CData(2,:) = [0.8000    0.8000    0.8000]; % group 1 2nd bar
% h(1).CData(3,:) = [0.6510    0.6510    0.6510]; % group 1 2nd bar
% h(1).CData(4,:) = [0.5020    0.5020    0.5020]; % group 1 2nd bar
% 
% 
% h(2).CData(1,:) = [0.9020    0.9020    0.9020]; % group 2 1st bar
% h(2).CData(2,:) = [0.8000    0.8000    0.8000]; % group 2 2nd bar
% h(2).CData(3,:) = [0.6510    0.6510    0.6510]; % group 1 2nd bar
% h(2).CData(4,:) = [0.5020    0.5020    0.5020]; % group 1 2nd bar
% 
% 
% h(3).CData(1,:) = [0.9020    0.9020    0.9020]; % group 3 1st bar
% h(3).CData(2,:) = [0.8000    0.8000    0.8000]; % group 3 2nd bar
% h(3).CData(3,:) = [0.6510    0.6510    0.6510]; % group 1 2nd bar
% h(3).CData(4,:) = [0.5020    0.5020    0.5020]; % group 1 2nd bar
% 
% 
% h(4).CData(1,:) = [0.9020    0.9020    0.9020]; % group 4 1st bar
% h(4).CData(2,:) = [0.8000    0.8000    0.8000]; % group 4 2nd bar
% h(4).CData(3,:) = [0.6510    0.6510    0.6510]; % group 1 2nd bar
% h(4).CData(4,:) = [0.5020    0.5020    0.5020]; % group 1 2nd bar
% 
% 
% h(5).CData(1,:) = [0.9020    0.9020    0.9020]; % group 4 1st bar
% h(5).CData(2,:) = [0.8000    0.8000    0.8000]; % group 4 2nd bar
% h(5).CData(3,:) = [0.6510    0.6510    0.6510]; % group 1 2nd bar
% h(5).CData(4,:) = [0.5020    0.5020    0.5020]; % group 1 2nd bar
% Get group centers
xCnt = get(h(1),'XData') + cell2mat(get(h,'XOffset')); % XOffset is undocumented!
% Create Tick Labels
xLab = {'ASIFT','ASURF','AAKAZE','ABRISK','AORB','SIFT','SURF','AKAZE','BRISK','ORB','LK','ECC','MOCO','Turboreg','NoRMCorr','LK-CLAHE','ECC-CLAHE','MOCO-CLAHE','Turboreg-CLAHE','NoRMCorr-CLAHE'};
ylabel('r','FontName','Times New Roman','FontSize',14, 'FontWeight','bold')
title('A6')
% Set individual ticks
set(gca, 'XTick', sort(xCnt(:)), 'XTickLabel', xLab)
set(gca, 'XTick', sort(xCnt(:)), 'XTickLabel', xLab, 'xticklabelrotation', 45)
hold on

err=[affine_std';non_affine_std';others_std';others_clahe_std'];
% Find the number of groups and the number of bars in each group
ngroups = size(values, 1);
nbars = size(values, 2);
% Calculate the width for each bar group
groupwidth = min(0.8, nbars/(nbars + 1.5));
% Set the position of each error bar in the centre of the main bar
% Based on barweb.m by Bolu Ajiboye from MATLAB File Exchange
for i = 1:nbars
    % Calculate center of each bar
    x = (1:ngroups) - groupwidth/2 + (2*i-1) * groupwidth / (2*nbars);
    errorbar(x, values(:,i), err(:,i), 'k', 'linestyle', 'none');
end
end
