# Supplementary material for: Fully Affine Invariant Methods for Cross-Session Registration of Calcium Imaging Data
Source: eNeuro. 2020 Aug 7;7(4):ENEURO.0054-20.2020. doi: 10.1523/ENEURO.0054-20.2020 (PMC7438060; doi:10.1523/ENEURO.0054-20.2020)
Supplement: Extended Data. — A zip file (named “data_code.zip”), including PyPI package (“FAIM_package” folder), example FOV images (within “examples” folder), and codes used to reproduce all results (within “AffineCa2p_reproduce_results” folder) were submitted as Extended Data. Each folder contains a readme file. Download Extended Data, EPS file. [file enu-eN-MNT-0054-20-s02.zip › data_code/AffineCa2p_reproduce_results/matlab_codes/F2.m]

function F2(path1, path2, path3, path4, path5, path6, path7, path8)
FOV_path{1} = path1;
FOV_path{2} = path5;

ROI_path{1} = path2;
ROI_path{2} = path6;

ROItmp_path{1} = path3;
ROItmp_path{2} = path7;

Mask_path{1} = path4;
Mask_path{2} = path8;

% L5_tif
A5_tifs=dir([FOV_path{1} '*.png']);
% L6_tif
A6_tifs=dir([FOV_path{2} '*.png']);

% A5 mask
A5_masks=dir([Mask_path{1} '*.png']);
% A6 mask
A6_masks=dir([Mask_path{2} '*.png']);

% A5 common neurons
A5_comNeu=dir([ROI_path{1} '*.tiff']);
% A6 common neurons
A6_comNeu=dir([ROI_path{2} '*.tiff']);

% A5 tmp common neurons
A5tmp_comNeu=dir([ROItmp_path{1} '*.tiff']);
% A6 tmp common neurons
A6tmp_comNeu=dir([ROItmp_path{2} '*.tiff']);

figure;
[ha, pos] = tight_subplot(5,8,[.01 .01],[.05 .01],[.05 .01]);

%% row 1
for i=1:  length(A5_tifs)
    if ispc
        A5_tif=imread([A5_tifs(i).folder '\' A5_tifs(i).name]);
    else
        A5_tif=imread([A5_tifs(i).folder '/' A5_tifs(i).name]);
    end
    axes(ha(i));imshow(A5_tif,[]);
end

%% row 2
for i=1:  length(A5_tifs)
    if i==1
        mask=ones(512,512)*255;
        for j=1:length(A5tmp_comNeu)
            if ispc
                ROItmp_C=read_file([A5tmp_comNeu(j).folder '\'  A5tmp_comNeu(j).name]);
                [x,y]=find(ROItmp_C==255);
                for p=1:length(x)
                    mask(x(p),y(p))=0;
                end
            else
                ROItmp_C=read_file([A5tmp_comNeu(j).folder '/'  A5tmp_comNeu(j).name]);
                [x,y]=find(ROItmp_C==255);
                for p=1:length(x)
                    mask(x(p),y(p))=0;
                end
            end
        end
        
        axes(ha(length(A5_tifs)+1));imshow(mask);
        if ispc
            A5_mask=imread([A5_masks(1).folder '\' A5_masks(1).name]);
        else
            A5_mask=imread([A5_masks(1).folder '/' A5_masks(1).name]);
        end
        
        [B_Template,~] = bwboundaries(A5_mask,'noholes');
        
        for k = 1:length(B_Template)
            boundary = B_Template{k};
            hold on
            plot(boundary(:,2), boundary(:,1), 'color', [0.9290 0.6940 0.1250], 'LineWidth', 1)
        end
        
    else
        
        mask=ones(512,512)*255;
        if ispc
            ROItmp_C=read_file([A5_comNeu(i-1).folder '\'  A5_comNeu(i-1).name]);
            [x,y]=find(ROItmp_C==255);
            for p=1:length(x)
                mask(x(p),y(p))=0;
            end
        else
            ROItmp_C=read_file([A5_comNeu(i-1).folder '/'  A5_comNeu(i-1).name]);
            [x,y]=find(ROItmp_C==255);
            for p=1:length(x)
                mask(x(p),y(p))=0;
            end
        end
        axes(ha(length(A5_tifs)+i));imshow(mask);
        if ispc
            A5_mask=imread([A5_masks(i).folder '\' A5_masks(i).name]);
        else
            A5_mask=imread([A5_masks(i).folder '/' A5_masks(i).name]);
        end
        [B_Template,~] = bwboundaries(A5_mask,'noholes');
        
        for k = 1:length(B_Template)
            boundary = B_Template{k};
            hold on
            plot(boundary(:,2), boundary(:,1), 'color', [0.9290 0.6940 0.1250], 'LineWidth', 1)
        end
        
    end
end

%% row 3
for i=1:  length(A6_tifs)
    if ispc
        A6_tif=imread([A6_tifs(i).folder '\' A6_tifs(i).name]);
    else
        A6_tif=imread([A6_tifs(i).folder '/' A6_tifs(i).name]);
    end
    axes(ha(2*length(A5_tifs)+i));imshow(A6_tif,[]);
end

%% row 4

for i=1:  length(A6_tifs)
    if i==1
        mask=ones(512,512)*255;
        for j=1:length(A6tmp_comNeu)
            if ispc
                ROItmp_C=read_file([A6tmp_comNeu(j).folder '\'  A6tmp_comNeu(j).name]);
                [x,y]=find(ROItmp_C==255);
                for p=1:length(x)
                    mask(x(p),y(p))=0;
                end
            else
                ROItmp_C=read_file([A6tmp_comNeu(j).folder '/'  A6tmp_comNeu(j).name]);
                [x,y]=find(ROItmp_C==255);
                for p=1:length(x)
                    mask(x(p),y(p))=0;
                end
            end
        end
        
        axes(ha(3*length(A6_tifs)+1));imshow(mask);
        if ispc
            A6_mask=imread([A6_masks(1).folder '\' A6_masks(1).name]);
        else
            A6_mask=imread([A6_masks(1).folder '/' A6_masks(1).name]);
        end
        
        [B_Template,~] = bwboundaries(A6_mask,'noholes');
        
        for k = 1:length(B_Template)
            boundary = B_Template{k};
            hold on
            plot(boundary(:,2), boundary(:,1), 'color', [0.9290 0.6940 0.1250], 'LineWidth', 1)
        end
        
    else
        
        mask=ones(512,512)*255;
        if ispc
            ROItmp_C=read_file([A6_comNeu(i-1).folder '\'  A6_comNeu(i-1).name]);
            [x,y]=find(ROItmp_C==255);
            for p=1:length(x)
                mask(x(p),y(p))=0;
            end
        else
            ROItmp_C=read_file([A6_comNeu(i-1).folder '/'  A6_comNeu(i-1).name]);
            [x,y]=find(ROItmp_C==255);
            for p=1:length(x)
                mask(x(p),y(p))=0;
            end
        end
        axes(ha(3*length(A6_tifs)+i));imshow(mask);
        if ispc
            A6_mask=imread([A6_masks(i).folder '\' A6_masks(i).name]);
        else
            A6_mask=imread([A6_masks(i).folder '/' A6_masks(i).name]);
        end
        [B_Template,~] = bwboundaries(A6_mask,'noholes');
        
        for k = 1:length(B_Template)
            boundary = B_Template{k};
            hold on
            plot(boundary(:,2), boundary(:,1), 'color', [0.9290 0.6940 0.1250], 'LineWidth', 1)
        end
        
    end
end

%% blurring index
for i=1:length(A5_tifs)
    if i==1
        A5_img=imread([A5_tifs(i).folder '\' A5_tifs(i).name]);
        A5_F = fft2(A5_img);
        A5_AF = abs(fftshift(A5_F));
        A5_thres=max(A5_AF(:))/1000;
        A5_index=find(A5_AF(:)>A5_thres);
        A5_TH(i)=length(A5_index)/(512*512);
    else
        A5_img=imread([A5_tifs(i).folder '\' A5_tifs(i).name]);
        A5_F = fft2(A5_img);
        A5_AF = abs(fftshift(A5_F));
        %         A5_thres=max(A5_AF(:))/1000;
        A5_index=find(A5_AF(:)>A5_thres);
        A5_TH(i)=length(A5_index)/(512*512);
    end
    clear A5_img A5_F A5_AF  A5_index
end
axes(ha(4*length(A6_tifs)+1)); plot(0:7,A5_TH,'k-s','MarkerFaceColor','k','LineWidth',2);
ylabel('Sharpness','FontName','Times New Roman','FontSize', 10,'FontWeight','bold')
xlabel('Session Index','FontName','Times New Roman','FontSize', 10,'FontWeight','bold')
str={'S06';'S08'; 'S09'; 'S10'; 'S11'; 'S12';'S16'; 'S17'};
set(ha(4*length(A6_tifs)+1),'FontName','Times New Roman','FontSize',10,'FontWeight','bold','XTickLabel',str, 'XTick',0:numel(str)-1)
title('A5')
box off

for i=1:length(A6_tifs)
    if i==1
        A6_img=imread([A6_tifs(i).folder '\' A6_tifs(i).name]);
        A6_F = fft2(A6_img);
        A6_AF = abs(fftshift(A6_F));
        A6_thres=max(A6_AF(:))/1000;
        A6_index=find(A6_AF(:)>A6_thres);
        A6_TH(i)=length(A6_index)/(512*512);
    else
        A6_img=imread([A6_tifs(i).folder '\' A6_tifs(i).name]);
        A6_F = fft2(A6_img);
        A6_AF = abs(fftshift(A6_F));
        %         A6_thres=max(A6_AF(:))/1000;
        A6_index=find(A6_AF(:)>A6_thres);
        A6_TH(i)=length(A6_index)/(512*512);
    end
    clear A6_img A6_F A6_AF A6_index
end
axes(ha(4*length(A6_tifs)+5)); plot(0:7,A6_TH,'k-s','MarkerFaceColor','k','LineWidth',2)
ylabel('Sharpness','FontName','Times New Roman','FontSize', 10,'FontWeight','bold')
xlabel('Session Index','FontName','Times New Roman','FontSize', 10,'FontWeight','bold')
set(ha(4*length(A6_tifs)+5),'FontName','Times New Roman','FontSize',10,'FontWeight','bold','XTickLabel',str, 'XTick',0:numel(str)-1)
title('A6')
box off

%% common neurons
neuron_num_A5=[16, 18, 16, 19, 17, 14, 11];
neuron_num_A6=[34, 17, 21, 14, 26, 25, 15];
axes(ha(4*length(A6_tifs)+3));plot(0:6,neuron_num_A5,'k-s','MarkerFaceColor','k','LineWidth',2);ylim([11 19]);
ylabel('Common Neuron Number','FontName','Times New Roman','FontSize', 10,'FontWeight','bold')
xlabel('Session Index','FontName','Times New Roman','FontSize', 10,'FontWeight','bold')
str={'S08'; 'S09'; 'S10'; 'S11'; 'S12'; 'S16'; 'S17'};
set(ha(4*length(A6_tifs)+3),'FontName','Times New Roman','FontSize',10,'FontWeight','bold','XTickLabel',str, 'XTick',0:numel(str)-1)
title('A5')
box off
axes(ha(4*length(A6_tifs)+7)); plot(0:6,neuron_num_A6,'k-s','MarkerFaceColor','k','LineWidth',2);ylim([14 34]);
ylabel('Common Neuron Number','FontName','Times New Roman','FontSize', 10,'FontWeight','bold')
xlabel('Session Index','FontName','Times New Roman','FontSize', 10,'FontWeight','bold')
set(ha(4*length(A6_tifs)+7),'FontName','Times New Roman','FontSize',10,'FontWeight','bold','XTickLabel',str, 'XTick',0:numel(str)-1)
title('A6')
box off

set(ha(4*length(A6_tifs)+2), 'visible', 'off')
set(ha(4*length(A6_tifs)+4), 'visible', 'off')
set(ha(4*length(A6_tifs)+6), 'visible', 'off')
set(ha(4*length(A6_tifs)+8), 'visible', 'off')
end
