# Supplementary material for: Fully Affine Invariant Methods for Cross-Session Registration of Calcium Imaging Data
Source: eNeuro. 2020 Aug 7;7(4):ENEURO.0054-20.2020. doi: 10.1523/ENEURO.0054-20.2020 (PMC7438060; doi:10.1523/ENEURO.0054-20.2020)
Supplement: Extended Data. — A zip file (named “data_code.zip”), including PyPI package (“FAIM_package” folder), example FOV images (within “examples” folder), and codes used to reproduce all results (within “AffineCa2p_reproduce_results” folder) were submitted as Extended Data. Each folder contains a readme file. Download Extended Data, EPS file. [file enu-eN-MNT-0054-20-s02.zip › data_code/AffineCa2p_reproduce_results/matlab_codes/F4.m]

function [output1, output2]=F4(path1, path2,  path3, path4,  path5,  path6)

affine_folders{1}='ASIFT';
affine_folders{2}='ASURF';
affine_folders{3}='AAKAZE';
affine_folders{4}='ABRISK';
affine_folders{5}='AORB';

others_folders{1}='LK';
others_folders{2}='ECC';
others_folders{3}='MOCO';
others_folders{4}='Turboreg';
others_folders{5}='NoRMCorre';

affine_all_mean=zeros(6,7);
others_all_mean=zeros(6,7);

for i=1:length(affine_folders)
    if ispc
        affine_list=dir([path3 affine_folders{i} '/*.tiff']);
        others_list=dir([path3 others_folders{i} '/*.tiff']);
        original_tmp_list=dir([path2 '/*.tiff']);
        original_img_list=dir([path1 '/*.tiff']);
    else
        affine_list=dir([path3 affine_folders{i} '\*.tiff']);
        others_list=dir([path3 others_folders{i} '\*.tiff']);
        original_tmp_list=dir([path2 '\*.tiff']);
        original_img_list=dir([path1 '\*.tiff']);
    end
    affine_crossday=zeros(1,7);
    others_crossday=zeros(1,7);
    original_crossday=zeros(1,7);
    
    for j=1:length(affine_list)
        %% original results
        if ispc
            original_template=read_file([original_tmp_list(j).folder '\' original_tmp_list(j).name]);
            original_image=read_file([original_img_list(j).folder '\' original_img_list(j).name]);
        else
            original_template=read_file([original_tmp_list(j).folder '/' original_tmp_list(j).name]);
            original_image=read_file([original_img_list(j).folder '/' original_img_list(j).name]);
        end
        
        %template
        original_template(original_template>0)=255;
        original_template=double(original_template(:));
        
        % image
        original_image(original_image>0)=255;
        original_image=double(original_image(:));
        original_crossday(1,j)=corr(original_image,original_template);
        
        %% affine results
        if ispc
            affine_image=read_file([affine_list(j).folder '\' affine_list(j).name]);
        else
            affine_image=read_file([affine_list(j).folder '/' affine_list(j).name]);
        end
        %template
        affine_template=original_template;
        % image
        affine_image(affine_image>0)=255;
        affine_image=double(affine_image(:));
        affine_crossday(1,j)=corr(affine_image,affine_template);
        
        %% others results
        others_image=read_file([others_list(j).folder '\' others_list(j).name]);
        %template
        others_template=original_template;
        if i==5
            others_image= (others_image);
            others_image(others_image<=135)=0;
            others_image=double(others_image(:));
            others_crossday(1,j)=(corr(others_image,others_template));
            others_crossday(isnan(others_crossday)) = 0;
        else
            others_image= (others_image);
            others_image(others_image>0)=255;
            others_image=double(others_image(:));
            others_crossday(1,j)=(corr(others_image,others_template));
            others_crossday(isnan(others_crossday)) = 0;
        end
        
    end
    affine_all_mean(i,:)=affine_crossday(1,:);
    others_all_mean(i,:)= others_crossday(1,:);
end

affine_all_mean(6,:)=original_crossday(1,:);
others_all_mean(6,:)=original_crossday(1,:);
figure;
[ha, pos] = tight_subplot(2,5,[.05 .03],[.1 .1],[.05 .01]);
set(ha,'FontSize',14)

for i=1:5
    axes(ha(i));
    plot(0:6,affine_all_mean(i,:),'k--s','LineWidth',2);
    hold on
    for j=1:6
        plot(0:6, (others_all_mean(j,:)),'-s','LineWidth',2)
        hold on
    end
    
    str={'S08'; 'S09'; 'S10'; 'S11'; 'S12'; 'S16'; 'S17'};
    set(ha(i),'FontName','Times New Roman','FontSize',14,'FontWeight','bold','XTickLabel',str, 'XTick',0:numel(str)-1)
    box off
    
    legend({affine_folders{i},'LK','ECC','MOCO','Turboreg','NoRMCorre','Original'},'FontSize',8,'Location','northoutside')
    legend('boxoff')
    if i==1
        ylabel('r','FontName','Times New Roman','FontSize',14, 'FontWeight','bold')
    end
end
output1=others_all_mean;

affine_folders{1}='ASIFT';
affine_folders{2}='ASURF';
affine_folders{3}='AAKAZE';
affine_folders{4}='ABRISK';
affine_folders{5}='AORB';

others_folders{1}='LK';
others_folders{2}='ECC';
others_folders{3}='MOCO';
others_folders{4}='Turboreg';
others_folders{5}='NoRMCorre';

affine_all_mean=zeros(6,7);
others_all_mean=zeros(6,7);

for i=1:length(affine_folders)
    if ispc
        affine_list=dir([path6 affine_folders{i} '/*.tiff']);
        others_list=dir([path6 others_folders{i} '/*.tiff']);
        original_tmp_list=dir([path5 '/*.tiff']);
        original_img_list=dir([path4 '/*.tiff']);
    else
        affine_list=dir([path6 affine_folders{i} '\*.tiff']);
        others_list=dir([path6 others_folders{i} '\*.tiff']);
        original_tmp_list=dir([path5 '\*.tiff']);
        original_img_list=dir([path4 '\*.tiff']);
    end
    affine_crossday=zeros(1,7);
    others_crossday=zeros(1,7);
    original_crossday=zeros(1,7);
    
    for j=1:length(affine_list)
        %% original results
        if ispc
            original_template=read_file([original_tmp_list(j).folder '\' original_tmp_list(j).name]);
            original_image=read_file([original_img_list(j).folder '\' original_img_list(j).name]);
        else
            original_template=read_file([original_tmp_list(j).folder '/' original_tmp_list(j).name]);
            original_image=read_file([original_img_list(j).folder '/' original_img_list(j).name]);
        end
        
        %template
        original_template(original_template>0)=255;
        original_template=double(original_template(:));
        
        % image
        original_image(original_image>0)=255;
        original_image=double(original_image(:));
        original_crossday(1,j)=corr(original_image,original_template);
        
        %% affine results
        if ispc
            affine_image=read_file([affine_list(j).folder '\' affine_list(j).name]);
        else
            affine_image=read_file([affine_list(j).folder '/' affine_list(j).name]);
        end
        %template
        affine_template=original_template;
        % image
        affine_image(affine_image>0)=255;
        affine_image=double(affine_image(:));
        affine_crossday(1,j)=corr(affine_image,affine_template);
        
        %% others results
        others_image=read_file([others_list(j).folder '\' others_list(j).name]);
        %template
        others_template=original_template;
        if i==5
            others_image= (others_image);
            others_image(others_image<=135)=0;
            others_image=double(others_image(:));
            others_crossday(1,j)=(corr(others_image,others_template));
            others_crossday(isnan(others_crossday)) = 0;
        else
            others_image= (others_image);
            others_image(others_image>0)=255;
            others_image=double(others_image(:));
            others_crossday(1,j)=(corr(others_image,others_template));
            others_crossday(isnan(others_crossday)) = 0;
        end
        
    end
    affine_all_mean(i,:)=affine_crossday(1,:);
    others_all_mean(i,:)= others_crossday(1,:);
end

affine_all_mean(6,:)=original_crossday(1,:);
others_all_mean(6,:)=original_crossday(1,:);
for i=1:5
    axes(ha(5+i));
    plot(0:6, affine_all_mean(i,:),'k--s','LineWidth',2);
    hold on
    for j=1:6
        plot(0:6, (others_all_mean(j,:)),'-s','LineWidth',2)
        hold on
    end
    str={'S08'; 'S09'; 'S10'; 'S11'; 'S12'; 'S16'; 'S17'};
    set(ha(5+i),'FontName','Times New Roman','FontSize',14,'FontWeight','bold','XTickLabel',str, 'XTick',0:numel(str)-1)
    box off
    if i==1
        ylabel('r','FontName','Times New Roman','FontSize',14, 'FontWeight','bold')
    end
    xlabel('Session Index','FontName','Times New Roman','FontSize',14, 'FontWeight','bold')
end
output2=others_all_mean;

end
