# Supplementary material for: Fully Affine Invariant Methods for Cross-Session Registration of Calcium Imaging Data
Source: eNeuro. 2020 Aug 7;7(4):ENEURO.0054-20.2020. doi: 10.1523/ENEURO.0054-20.2020 (PMC7438060; doi:10.1523/ENEURO.0054-20.2020)
Supplement: Extended Data. — A zip file (named “data_code.zip”), including PyPI package (“FAIM_package” folder), example FOV images (within “examples” folder), and codes used to reproduce all results (within “AffineCa2p_reproduce_results” folder) were submitted as Extended Data. Each folder contains a readme file. Download Extended Data, EPS file. [file enu-eN-MNT-0054-20-s02.zip › data_code/AffineCa2p_reproduce_results/matlab_codes/F6.m]

function F6(path1, path2, path3, path4, path5, path6)
affine_folders{1}='ASIFT';
affine_folders{2}='ASURF';
affine_folders{3}='AAKAZE';
affine_folders{4}='ABRISK';
affine_folders{5}='AORB';

others_folders{1}='LK_CLAHE';
others_folders{2}='ECC_CLAHE';
others_folders{3}='MOCO_CLAHE';
others_folders{4}='Turboreg-CLAHE';
others_folders{5}='NoRMCorre_CLAHE';

others_title{1}='LK-CLAHE';
others_title{2}='ECC-CLAHE';
others_title{3}='MOCO-CLAHE';
others_title{4}='Turboreg-CLAHE';
others_title{5}='NoRMCorre-CLAHE';

figure;
[ha, pos] = tight_subplot(4,6,[.0001 .0001],[.01 .01],[.04 .005]);

if ispc
    original_tmp_list=dir([path2 '/*.tiff']);
    original_img_list=dir([path1 '/*.tiff']);
else
    original_tmp_list=dir([path2 '\*.tiff']);
    original_img_list=dir([path1 '\*.tiff']);
end

for i=1:2
    mask=ones(512,512)*255;
    axes(ha(1+6*(i-1)));
    imshow(mask);
    if ispc
        orig_tmp=read_file([original_tmp_list(end).folder '\' original_tmp_list(end).name]);
        orig_reg=read_file([original_img_list(end).folder '\' original_img_list(end).name]);
    else
        orig_tmp=read_file([original_tmp_list(end).folder '/' original_tmp_list(end).name]);
        orig_reg=read_file([original_img_list(end).folder '/' original_img_list(end).name]);
    end
    
    [B_Template, L_Template] = bwboundaries(orig_tmp, 'noholes');
    for k = 1:length(B_Template)
        boundary = B_Template{k};
        hold on
        plot(boundary(:,2), boundary(:,1), 'b', 'LineWidth', 1)
    end
    clear boundary
    
    [B_Template, L_Template] = bwboundaries(orig_reg, 'noholes');
    for k = 1:length(B_Template)
        boundary = B_Template{k};
        hold on
        plot(boundary(:,2), boundary(:,1), 'r', 'LineWidth', 1)
    end
    clear boundary
    title('Original')
end


if ispc
    original_tmp_list=dir([path5 '/*.tiff']);
    original_img_list=dir([path4 '/*.tiff']);
else
    original_tmp_list=dir([path5 '\*.tiff']);
    original_img_list=dir([path4 '\*.tiff']);
end

for i=1:2
    mask=ones(512,512)*255;
    axes(ha(1+6*(i+1)));
    imshow(mask);
    if ispc
        orig_tmp=read_file([original_tmp_list(end).folder '\' original_tmp_list(end).name]);
        orig_reg=read_file([original_img_list(end).folder '\' original_img_list(end).name]);
    else
        orig_tmp=read_file([original_tmp_list(end).folder '/' original_tmp_list(end).name]);
        orig_reg=read_file([original_img_list(end).folder '/' original_img_list(end).name]);
    end
    
    [B_Template, L_Template] = bwboundaries(orig_tmp, 'noholes');
    for k = 1:length(B_Template)
        boundary = B_Template{k};
        hold on
        plot(boundary(:,2), boundary(:,1), 'b', 'LineWidth', 1)
    end
    clear boundary
    
    [B_Template, L_Template] = bwboundaries(orig_reg, 'noholes');
    for k = 1:length(B_Template)
        boundary = B_Template{k};
        hold on
        plot(boundary(:,2), boundary(:,1), 'r', 'LineWidth', 1)
    end
    clear boundary
     title('Original')
end

%% row 1
for i=1:5
    if ispc
        original_tmp_list=dir([path2 '/*.tiff']);
        affine_list=dir([path3 affine_folders{i} '/*.tiff']);
    else
        original_tmp_list=dir([path2 '\*.tiff']);
        affine_list=dir([path3 affine_folders{i} '\*.tiff']);
    end
    
    mask=ones(512,512)*255;
    axes(ha(i+1));
    imshow(mask);
    if ispc
        orig_tmp=read_file([original_tmp_list(end).folder '\' original_tmp_list(end).name]);
    else
        orig_tmp=read_file([original_tmp_list(end).folder '/' original_tmp_list(end).name]);
    end
    
    [B_Template, L_Template] = bwboundaries(orig_tmp, 'noholes');
    for k = 1:length(B_Template)
        boundary = B_Template{k};
        hold on
        plot(boundary(:,2), boundary(:,1), 'b', 'LineWidth', 1)
    end
    clear boundary
    
    if ispc
        affine_reg=read_file([affine_list(end).folder '\' affine_list(end).name]);
    else
        affine_reg=read_file([affine_list(end).folder '/' affine_list(end).name]);
    end
    [B_Template, L_Template] = bwboundaries(affine_reg, 'noholes');
    for k = 1:length(B_Template)
        boundary = B_Template{k};
        hold on
        plot(boundary(:,2), boundary(:,1), 'r', 'LineWidth', 1)
    end
    clear boundary
    title( affine_folders{i})
end
%% row 2
for i=1:5
    if ispc
        original_tmp_list=dir([path2 '/*.tiff']);
        others_list=dir([path3 others_folders{i} '/*.tiff']);
    else
        original_tmp_list=dir([path2 '\*.tiff']);
        others_list=dir([path3 others_folders{i} '\*.tiff']);
    end
    
    mask=ones(512,512)*255;
    axes(ha(i+7));
    imshow(mask);
    if ispc
        orig_tmp=read_file([original_tmp_list(end).folder '\' original_tmp_list(end).name]);
    else
        orig_tmp=read_file([original_tmp_list(end).folder '/' original_tmp_list(end).name]);
    end
    
    [B_Template, L_Template] = bwboundaries(orig_tmp, 'noholes');
    for k = 1:length(B_Template)
        boundary = B_Template{k};
        hold on
        plot(boundary(:,2), boundary(:,1), 'b', 'LineWidth', 1)
    end
    clear boundary
    
    if ispc
        others_reg=read_file([others_list(end).folder '\' others_list(end).name]);
    else
        others_reg=read_file([others_list(end).folder '/' others_list(end).name]);
    end
    [B_Template, L_Template] = bwboundaries(others_reg, 'noholes');
    for k = 1:length(B_Template)
        boundary = B_Template{k};
        hold on
        plot(boundary(:,2), boundary(:,1), 'r', 'LineWidth', 1)
    end
    clear boundary
    title(others_title{i})
end

%% row 3
for i=1:5
    if ispc
        original_tmp_list=dir([path5 '/*.tiff']);
        affine_list=dir([path6 affine_folders{i} '/*.tiff']);
    else
        original_tmp_list=dir([path5 '\*.tiff']);
        affine_list=dir([path6 affine_folders{i} '\*.tiff']);
    end
    
    mask=ones(512,512)*255;
    axes(ha(i+13));
    imshow(mask);
    if ispc
        orig_tmp=read_file([original_tmp_list(end).folder '\' original_tmp_list(end).name]);
    else
        orig_tmp=read_file([original_tmp_list(end).folder '/' original_tmp_list(end).name]);
    end
    
    [B_Template, L_Template] = bwboundaries(orig_tmp, 'noholes');
    for k = 1:length(B_Template)
        boundary = B_Template{k};
        hold on
        plot(boundary(:,2), boundary(:,1), 'b', 'LineWidth', 1)
    end
    clear boundary
    
    if ispc
        affine_reg=read_file([affine_list(end).folder '\' affine_list(end).name]);
    else
        affine_reg=read_file([affine_list(end).folder '/' affine_list(end).name]);
    end
    [B_Template, L_Template] = bwboundaries(affine_reg, 'noholes');
    for k = 1:length(B_Template)
        boundary = B_Template{k};
        hold on
        plot(boundary(:,2), boundary(:,1), 'r', 'LineWidth', 1)
    end
    clear boundary
    title(affine_folders{i})
end

%% row 5
for i=1:5
    if ispc
        original_tmp_list=dir([path5 '/*.tiff']);
        others_list=dir([path6 others_folders{i} '/*.tiff']);
    else
        original_tmp_list=dir([path5 '\*.tiff']);
        others_list=dir([path6 others_folders{i} '\*.tiff']);
    end
    
    mask=ones(512,512)*255;
    axes(ha(i+19));
    imshow(mask);
    if ispc
        orig_tmp=read_file([original_tmp_list(end).folder '\' original_tmp_list(end).name]);
    else
        orig_tmp=read_file([original_tmp_list(end).folder '/' original_tmp_list(end).name]);
    end
    
    [B_Template, L_Template] = bwboundaries(orig_tmp, 'noholes');
    for k = 1:length(B_Template)
        boundary = B_Template{k};
        hold on
        plot(boundary(:,2), boundary(:,1), 'b', 'LineWidth', 1)
    end
    clear boundary
    
    if ispc
        others_reg=read_file([others_list(end).folder '\' others_list(end).name]);
    else
        others_reg=read_file([others_list(end).folder '/' others_list(end).name]);
    end
    [B_Template, L_Template] = bwboundaries(others_reg, 'noholes');
    for k = 1:length(B_Template)
        boundary = B_Template{k};
        hold on
        plot(boundary(:,2), boundary(:,1), 'r', 'LineWidth', 1)
    end
    clear boundary
    title(others_title{i})
end


end
