# Supplementary material for: Fully Affine Invariant Methods for Cross-Session Registration of Calcium Imaging Data
Source: eNeuro. 2020 Aug 7;7(4):ENEURO.0054-20.2020. doi: 10.1523/ENEURO.0054-20.2020 (PMC7438060; doi:10.1523/ENEURO.0054-20.2020)
Supplement: Extended Data. — A zip file (named “data_code.zip”), including PyPI package (“FAIM_package” folder), example FOV images (within “examples” folder), and codes used to reproduce all results (within “AffineCa2p_reproduce_results” folder) were submitted as Extended Data. Each folder contains a readme file. Download Extended Data, EPS file. [file enu-eN-MNT-0054-20-s02.zip › data_code/AffineCa2p_reproduce_results/matlab_codes/IAT_v0.9.3/demos/areaBasedAlignment3.m]

clc;
close all;
clear all;

%% Load and show images
% Read initial image <-> template pair
img=imread('chessImage.png');
tmp=imread('chessTemplate.png');


transform = 'homography'; % the ground transformation is LensUndistortion+Homography (images are real)

% Plot images
figure;imshow(img);title('Image', 'Fontsize', 14);
figure;imshow(tmp);title('Template', 'Fontsize', 14);

%% Compute SURF descriptors and show correspondences
% Extract SURF descriptors
[d1, l1]=iat_surf(img,128);
[d2, l2]=iat_surf(tmp,128);

% An initial match of the descriptors
[map, match, imgInd, tmpInd]=iat_match_features(d1,d2,.8);
iat_plot_correspondences(img,tmp,l1(imgInd,1:2)',l2(tmpInd,1:2)');
title('RANSAC-filtered correspondences', 'Fontsize', 14);


% because of the chess content, the correspondences are geometrically
% consistent and feature-based alignment is meaningless


%% Area-based alignment with no initialization
par = [];
par.transform = transform;
par.levels = 1;
par.iterations = 30;

% run ECC (you can try here Lucas-Kanade method also)
[ECCWarp]=iat_ecc(img,tmp,par); 

% Compute the warped image and visualize the error
[wimageECC, supportECC] = iat_inverse_warping(img, ECCWarp, par.transform, 1:size(tmp,2),1:size(tmp,1));

%plot the warped image
figure;imshow(uint8(wimageECC)); title('Warped image by ECC', 'Fontsize', 14);

% visualize the error
[imdiffECC, grayerrorECC] = iat_error2gray(tmp,wimageECC,supportECC);
figure;imshow(grayerrorECC); title('Error of ECC alignment', 'Fontsize', 14);

% Mosaic Image
C=iat_mosaic(tmp,img,ECCWarp);
figure;imshow(uint8(C));title('Mosaic Image using ECC', 'Fontsize', 14);
