# Supplementary material for: Fully Affine Invariant Methods for Cross-Session Registration of Calcium Imaging Data
Source: eNeuro. 2020 Aug 7;7(4):ENEURO.0054-20.2020. doi: 10.1523/ENEURO.0054-20.2020 (PMC7438060; doi:10.1523/ENEURO.0054-20.2020)
Supplement: Extended Data. — A zip file (named “data_code.zip”), including PyPI package (“FAIM_package” folder), example FOV images (within “examples” folder), and codes used to reproduce all results (within “AffineCa2p_reproduce_results” folder) were submitted as Extended Data. Each folder contains a readme file. Download Extended Data, EPS file. [file enu-eN-MNT-0054-20-s02.zip › data_code/AffineCa2p_reproduce_results/matlab_codes/IAT_v0.9.3/demos/asiftcompare.m]

clc
clear
close all
filepath=dir('D:\ASIFT_results\S8N\L6\registered\avg\avg/*.tif');
tmp=read_file([filepath(1).folder '\' filepath(1).name]);

% parameters for ECC and Lucas-Kanade
par = [];
par.levels =    3;
par.iterations = 100;
par.transform = 'homography';

for i=2:length(filepath)
    %% Lucas-Kanade algorithm
    
    img=read_file([filepath(i).folder '\' filepath(i).name]);
    [LKWarp]=iat_LucasKanade(img,tmp,par);
    csvwrite(['D:\ASIFT_results\20190928\S8N\L6\methods_in_draft\others\LK_IAT\LK_homography100_' filepath(i).name(1:end-3) 'csv'],LKWarp)
    % Compute the warped image and visualize the error
    [wimageLK, supportLK] = iat_inverse_warping(img, LKWarp, par.transform, 1:size(tmp,2),1:size(tmp,1));
    saveastiff(uint8(wimageLK),['D:\ASIFT_results\20190928\S8N\L6\methods_in_draft\others\LK_IAT\LK_homography100_' filepath(i).name]);
    %plot the warped image
    %figure;imshow(uint8(wimageLK)); title('Warped image by Lucas-Kanade', 'Fontsize', 14);
    clear wimageLK
    % draw mosaic
    %LKMosaic = iat_mosaic(tmp,img,[LKWarp; 0 0 1]);
    %figure;imshow(uint8(LKMosaic));title('Mosaic after Lucas-Kanade','Fontsize',14);
    
    
    %% ECC algorithm
    [ECCWarp]=iat_ecc(img,tmp,par);
    csvwrite(['D:\ASIFT_results\20190928\S8N\L6\methods_in_draft\others\ECC\ECC_homography100_' filepath(i).name(1:end-3) 'csv'],ECCWarp)
    % Compute the warped image and visualize the error
    [wimageECC, supportECC] = iat_inverse_warping(img, ECCWarp, par.transform, 1:size(tmp,2),1:size(tmp,1));
     saveastiff(uint8(wimageECC),['D:\ASIFT_results\20190928\S8N\L6\methods_in_draft\others\ECC\ECC_homography100_' filepath(i).name]);
     clear wimageECC
    %plot the warped image
    %figure;imshow(uint8(wimageECC)); title('Warped image by ECC', 'Fontsize', 14);
    
    % draw mosaic
    %ECCMosaic = iat_mosaic(tmp,img,[ECCWarp; 0 0 1]);
    %figure;imshow(uint8(ECCMosaic));title('Mosaic after ECC','Fontsize',14);
end
