# Supplementary material for: Fully Affine Invariant Methods for Cross-Session Registration of Calcium Imaging Data
Source: eNeuro. 2020 Aug 7;7(4):ENEURO.0054-20.2020. doi: 10.1523/ENEURO.0054-20.2020 (PMC7438060; doi:10.1523/ENEURO.0054-20.2020)
Supplement: Extended Data. — A zip file (named “data_code.zip”), including PyPI package (“FAIM_package” folder), example FOV images (within “examples” folder), and codes used to reproduce all results (within “AffineCa2p_reproduce_results” folder) were submitted as Extended Data. Each folder contains a readme file. Download Extended Data, EPS file. [file enu-eN-MNT-0054-20-s02.zip › data_code/AffineCa2p_reproduce_results/matlab_codes/IAT_v0.9.3/demos/featureBasedAlignment.m]

clc;
close all;
clear all;

%% Load and show images
% Read initial image <-> template pair
img=imread('textImage.png');
tmp=imread('textTemplate.png');

transform = 'affine'; % it can be approximated by euclidean as well

% Plot both of these images
figure;imshow(img);title('Image','Fontsize',14);
figure;imshow(tmp);title('Template','Fontsize',14);

%% Feature-based alignment
% Extract SURF descriptors
[d1, l1]=iat_surf(img);
[d2, l2]=iat_surf(tmp);

% Match keypoints
%[map, matches, imgInd, tmpInd]=iat_match_features(d1,d2,.7);
[map, matches, imgInd, tmpInd]=iat_match_features_mex(d1,d2,.7);

ptsA=l1(imgInd,1:2);
ptsB=l2(tmpInd,1:2);

%Least-Square
LSWarp = iat_get_affine(iat_homogeneous_coords(ptsB'),iat_homogeneous_coords(ptsA'));

% RANSAC
[inliers, ransacWarp]=iat_ransac(iat_homogeneous_coords(ptsB'),iat_homogeneous_coords(ptsA'),...
transform,'tol',.05, 'maxInvalidCount', 10);

%% Plot results
% Plot initial correspondences
iat_plot_correspondences(img,tmp,ptsA',ptsB');
title('Initial correspondences','Fontsize',14);

%Plot filtered correspondences
iat_plot_correspondences(img,tmp,ptsA(inliers,:)',ptsB(inliers,:)');
title('RANSAC-filtered correspondences','Fontsize',14);

% Compute the warped image and visualize the error
[wimage, support] = iat_inverse_warping(img, ransacWarp, transform, 1:size(tmp,2),1:size(tmp,1));

% Compute the warped image and visualize the error
[wimageLS, supportLS] = iat_inverse_warping(img, LSWarp, transform, 1:size(tmp,2),1:size(tmp,1));


%plot the warped image
figure;imshow(uint8(wimage)); title('Warped image by feature-based alignment (RANSAC)', 'Fontsize', 14);

figure;imshow(uint8(wimageLS)); title('Warped image by feature-based alignment (Least-Squares)', 'Fontsize', 14);


% visualize the error
[imdiff, grayerror] = iat_error2gray(tmp,wimage,support);
figure;imshow(grayerror); title('Error of RANSAC feature-based alignment ', 'Fontsize', 14);

% visualize the error
[~, grayerrorLS] = iat_error2gray(tmp,wimage,supportLS);
figure;imshow(grayerrorLS); title('Error of Least-squares feature-based alignment ', 'Fontsize', 14);


%% ECC without initialization
clear par;
par.levels = 3;
par.iterations = 25;
par.transform = transform;

[ECCWarp]=iat_ecc(img,tmp,par);

% Compute the warped image and visualize the error
[wimageECC, supportECC] = iat_inverse_warping(img, ECCWarp, par.transform, 1:size(tmp,2),1:size(tmp,1));


%plot the warped image
figure;imshow(uint8(wimageECC)); title('Warped image by ECC', 'Fontsize', 14);

% visualize the error
[~, grayerrorECC] = iat_error2gray(tmp,wimageECC,supportECC);
figure;imshow(grayerrorECC); title('Error of ECC alignment', 'Fontsize', 14);


%% ECC with rough initialization
par.levels = 1;
par.iterations = 25;
par.transform = transform;
theta = -pi/180*8;
par.initwarp = [cos(theta) -sin(theta) -25; sin(theta) cos(theta) 20];


% warped-image and error due to initialization
[wimageInit, supportInit] = iat_inverse_warping(img, par.initwarp, par.transform, 1:size(tmp,2),1:size(tmp,1));

%plot the warped image
figure;imshow(uint8(wimageInit)); title('Warped image after manual initialization', 'Fontsize', 14);

% visualize the error
[~, grayerrorInit] = iat_error2gray(tmp,wimageInit,supportInit);
figure;imshow(grayerrorInit); title('Error after initialization', 'Fontsize', 14);


% Run ECC
[ECCInitWarp]=iat_ecc(img,tmp,par);

% Compute the warped image and visualize the error
[wimageECCInit, supportECCInit] = iat_inverse_warping(img, ECCInitWarp, par.transform, 1:size(tmp,2),1:size(tmp,1));

%plot the warped image
figure;imshow(uint8(wimageECCInit)); title('Warped image after Initialization+ECC', 'Fontsize', 14);

% visualize the error
[~, grayerrorECCInit] = iat_error2gray(tmp,wimageECCInit,supportECCInit);
figure;imshow(grayerrorECCInit); title('Error of Initialization+ECC alignment', 'Fontsize', 14);
