# Supplementary material for: Fully Affine Invariant Methods for Cross-Session Registration of Calcium Imaging Data
Source: eNeuro. 2020 Aug 7;7(4):ENEURO.0054-20.2020. doi: 10.1523/ENEURO.0054-20.2020 (PMC7438060; doi:10.1523/ENEURO.0054-20.2020)
Supplement: Extended Data. — A zip file (named “data_code.zip”), including PyPI package (“FAIM_package” folder), example FOV images (within “examples” folder), and codes used to reproduce all results (within “AffineCa2p_reproduce_results” folder) were submitted as Extended Data. Each folder contains a readme file. Download Extended Data, EPS file. [file enu-eN-MNT-0054-20-s02.zip › data_code/AffineCa2p_reproduce_results/matlab_codes/IAT_v0.9.3/demos/read_file.m]

function imData=read_file(path_to_file,sframe,num2read,options)

% Reads uncompressed multipage .tiff, .hdf5, .avi or .raw files 
% Usage:  my_data=read_file('path_to_data_file, start frame, num to read);

% INPUTS:
% path_to_file:     location of file to be read
% sframe:           first frame to read (optional, default: 1)
% num2read:         number of frames to read (optional, default: read the whole file)
% options:          options for reading .raw or .bin files

% OUTPUT:
% imData:           data in array format 

% Written by Eftychios A. Pnevmatikakis, Simons Foundation

if nargin<2 || isempty(sframe); sframe = 1; end
if nargin<3 || isempty(num2read); num2read = Inf; end

[~,~,ext] = fileparts(path_to_file);

if strcmpi(ext,'.tiff') || strcmpi(ext,'.tif');    
    imData = loadtiff(path_to_file,sframe,num2read);    
elseif strcmpi(ext,'.hdf5') || strcmpi(ext,'.h5');
%     info = hdf5info(path_to_file);
%     dims = info.GroupHierarchy.Datasets.Dims;
%     name = info.GroupHierarchy.Datasets.Name;
    info = h5info(path_to_file);
    dims = info.Datasets.Dataspace.Size;
    name = info.Datasets.Name;    
    if nargin < 3
        num2read = dims(end)-sframe+1;
    end
    num2read = min(num2read,dims(end)-sframe+1);
%    imData = h5read(path_to_file,name,[ones(1,length(dims)-1),sframe],[dims(1:end-1),num2read]);
    imData = h5read(path_to_file,['/',name],[ones(1,length(dims)-1),sframe],[dims(1:end-1),num2read]);
elseif strcmpi(ext,'.avi')
    v = VideoReader(path_to_file);
    if nargin < 3
        num2read = v.Duration*v.FrameRate-sframe+1;
    end
    Y1 = readFrame(v);
    imData = zeros(v.Height,v.Width,num2read,'like',Y1);
    i = 0;
    while hasFrame(v)
        video = readFrame(v);
        i = i + 1;
        if i >= sframe
            imData(:,:,i-sframe+1) = video;
        end
        if i - sframe + 1 >= num2read
            break;
        end
    end
elseif strcmpi(ext,'.raw')
    if nargin < 4 || ~isfield(options,'d1') || isempty(options.d1);
        options.d1 = input('What is the total number of rows? \n');
    end
    if nargin < 4 || ~isfield(options,'d2') || isempty(options.d2);
        options.d2 = input('What is the total number of columns? \n');
    end
    if nargin < 4 || ~isfield(options,'bitsize') || isempty(options.bitsize);
        options.bitsize = 2;
    end   
    imData = read_raw_file(path_to_file,sframe,num2read,[options.d1,options.d2],options.bitsize);
else
    error('Unknown file extension. Only .tiff, .avi and .hdf5 files are currently supported');
end
