# Supplementary material for: Fully Affine Invariant Methods for Cross-Session Registration of Calcium Imaging Data
Source: eNeuro. 2020 Aug 7;7(4):ENEURO.0054-20.2020. doi: 10.1523/ENEURO.0054-20.2020 (PMC7438060; doi:10.1523/ENEURO.0054-20.2020)
Supplement: Extended Data. — A zip file (named “data_code.zip”), including PyPI package (“FAIM_package” folder), example FOV images (within “examples” folder), and codes used to reproduce all results (within “AffineCa2p_reproduce_results” folder) were submitted as Extended Data. Each folder contains a readme file. Download Extended Data, EPS file. [file enu-eN-MNT-0054-20-s02.zip › data_code/AffineCa2p_reproduce_results/matlab_codes/IAT_v0.9.3/dirt/DIRT_GModel_Disp.m]

function DIRT_GModel_Disp(gmodel, g)
% DIRT_GModel_Disp(gmodel, g)
%
% This function goes with the DIRT Matlab image registration package.
% Please cite my paper on this topic that you shall find on my web page if
% you use this package. Adrien Bartoli.

switch gmodel
    case {'Homography','3PtHomography','Affine','Rt'}
        fprintf('');
    otherwise
        error(['unknown geometric model ' gmodel]);
end;
