# Supplementary material for: Fully Affine Invariant Methods for Cross-Session Registration of Calcium Imaging Data
Source: eNeuro. 2020 Aug 7;7(4):ENEURO.0054-20.2020. doi: 10.1523/ENEURO.0054-20.2020 (PMC7438060; doi:10.1523/ENEURO.0054-20.2020)
Supplement: Extended Data. — A zip file (named “data_code.zip”), including PyPI package (“FAIM_package” folder), example FOV images (within “examples” folder), and codes used to reproduce all results (within “AffineCa2p_reproduce_results” folder) were submitted as Extended Data. Each folder contains a readme file. Download Extended Data, EPS file. [file enu-eN-MNT-0054-20-s02.zip › data_code/AffineCa2p_reproduce_results/matlab_codes/IAT_v0.9.3/dirt/DIRT_optPre_PrintSummary.m]

function DIRT_optPre_PrintSummary(optPre)
% DIRT_optPre_PrintSummary(optPre)
%
% This function goes with the DIRT Matlab image registration package.
% Please cite my paper on this topic that you shall find on my web page if
% you use this package. Adrien Bartoli.

fprintf('-------------------------------------------------\n');
fprintf('Precomputation options (optPre structure) summary\n');
fprintf('\n');
fprintf('color:                  %s\n', ABOnOff(optPre.color));
fprintf('\n');
fprintf('goptim:                 %s\n', ABOnOff(optPre.goptim));
fprintf('gmodel:                 %s\n', optPre.gmodel);
fprintf('ng:                     %02d\n', optPre.ng);
fprintf('gnorm:                  %s\n', ABOnOff(optPre.gnorm));
fprintf('\n');
fprintf('poptim:                 %s\n', ABOnOff(optPre.poptim));
fprintf('pmodel:                 %s\n', optPre.pmodel);
fprintf('np:                     %02d\n', optPre.np);
fprintf('pnorm:                  %s\n', ABOnOff(optPre.pnorm));
fprintf('\n');
fprintf('verbose level:          %01d\n', optPre.verb);
fprintf('filter_image_der_sigma: %04.1f\n', optPre.filter_image_der_sigma);
fprintf('debug:                  %s\n', ABOnOff(optPre.debug));
fprintf('debug2:                 %s\n', ABOnOff(optPre.debug2));
fprintf('-------------------------------------------------\n');
