# Supplementary material for: Fully Affine Invariant Methods for Cross-Session Registration of Calcium Imaging Data
Source: eNeuro. 2020 Aug 7;7(4):ENEURO.0054-20.2020. doi: 10.1523/ENEURO.0054-20.2020 (PMC7438060; doi:10.1523/ENEURO.0054-20.2020)
Supplement: Extended Data. — A zip file (named “data_code.zip”), including PyPI package (“FAIM_package” folder), example FOV images (within “examples” folder), and codes used to reproduce all results (within “AffineCa2p_reproduce_results” folder) were submitted as Extended Data. Each folder contains a readme file. Download Extended Data, EPS file. [file enu-eN-MNT-0054-20-s02.zip › data_code/AffineCa2p_reproduce_results/matlab_codes/IAT_v0.9.3/dirt/DIRT_PModel_Apply.m]

function S = DIRT_PModel_Apply(pmodel, color, p, S)
% DIRT_PModel_Apply(pmodel, color, p, S)
%
% This function goes with the DIRT Matlab image registration package.
% Please cite my paper on this topic that you shall find on my web page if
% you use this package. Adrien Bartoli.

if ~color
    switch pmodel
        case 'GainAndBias'
            S = p(1) * S + p(2);
        otherwise
            error(['unknown photometric model' pmodel]);
    end;
else
    switch pmodel
        case 'SingleGainAndBias'
            S = p(1) * S + p(2);
        case 'MultipleGainsAndBiases'
            % XXX do not work for 3D arrays
            if length(size(S)) == 2
                S(:, 1) = p(1) * S(:, 1) + p(4);
                S(:, 2) = p(2) * S(:, 2) + p(5);
                S(:, 3) = p(3) * S(:, 3) + p(6);
            else
                S(:,:,1) = p(1) * S(:,:,1) + p(4);
                S(:,:,2) = p(2) * S(:,:,2) + p(5);
                S(:,:,3) = p(3) * S(:,:,3) + p(6);
            end;                
        case 'Affine'
            A = reshape(p(1:9), 3, 3);
            if length(size(S)) == 2
                S = S * A' + repmat(p(10:12)', size(S, 1), 1);
            else
                for c = 1:3
                    S(:, :, c) = A(c, 1)*S(:, :, 1)+A(c, 2)*S(:, :, 2)+A(c, 3)*S(:, :, 3)+p(9+c);
                end;
            end;                            
        otherwise
            error(['unknown photometric model' pmodel]);
    end;
end;
