# Supplementary material for: Fully Affine Invariant Methods for Cross-Session Registration of Calcium Imaging Data
Source: eNeuro. 2020 Aug 7;7(4):ENEURO.0054-20.2020. doi: 10.1523/ENEURO.0054-20.2020 (PMC7438060; doi:10.1523/ENEURO.0054-20.2020)
Supplement: Extended Data. — A zip file (named “data_code.zip”), including PyPI package (“FAIM_package” folder), example FOV images (within “examples” folder), and codes used to reproduce all results (within “AffineCa2p_reproduce_results” folder) were submitted as Extended Data. Each folder contains a readme file. Download Extended Data, EPS file. [file enu-eN-MNT-0054-20-s02.zip › data_code/AffineCa2p_reproduce_results/matlab_codes/IAT_v0.9.3/dirt/DIRT_PModel_Disp.m]

function DIRT_PModel_Disp(pmodel, color, p)
% DIRT_PModel_Disp(pmodel, color, p)
%
% This function goes with the DIRT Matlab image registration package.
% Please cite my paper on this topic that you shall find on my web page if
% you use this package. Adrien Bartoli.

if ~color
    switch pmodel
        case 'GainAndBias'
            fprintf(' | %012.7f | %012.7f', p(1), p(2));
        otherwise
            error(['unknown photometric model' pmodel]);
    end;
else
    switch pmodel
        case 'SingleGainAndBias'
            fprintf(' | %012.7f | %012.7f', p(1), p(2));
        case 'MultipleGainsAndBiases'
            fprintf(' | %012.7f | %012.7f', mean(abs(p(1:3))), mean(abs(p(4:6))));            
        case 'Affine'
            fprintf(' | %012.7f | %012.7f', mean(abs(p(1:9))), mean(abs(p(10:12))));                        
        otherwise
            error(['unknown photometric model' pmodel]);
    end;
end;
