# Supplementary material for: Fully Affine Invariant Methods for Cross-Session Registration of Calcium Imaging Data
Source: eNeuro. 2020 Aug 7;7(4):ENEURO.0054-20.2020. doi: 10.1523/ENEURO.0054-20.2020 (PMC7438060; doi:10.1523/ENEURO.0054-20.2020)
Supplement: Extended Data. — A zip file (named “data_code.zip”), including PyPI package (“FAIM_package” folder), example FOV images (within “examples” folder), and codes used to reproduce all results (within “AffineCa2p_reproduce_results” folder) were submitted as Extended Data. Each folder contains a readme file. Download Extended Data, EPS file. [file enu-eN-MNT-0054-20-s02.zip › data_code/AffineCa2p_reproduce_results/matlab_codes/IAT_v0.9.3/dirt/licence.txt]

DIRT - Direct Image Registration Toolkit (see also the C implementation CDIRT)
------------------------------------------------------------------------------

Copyright 2006 Adrien.Bartoli@gmail.com
All rights reserved.

Free Licence
------------

DIRT is free software; you can redistribute it and/or modify it under the
terms of the GNU General Public License as published by the Free Software
Foundation; either version 3 of the License, or (at your option) any later
version.

DIRT is distributed in the hope that it will be useful, but WITHOUT ANY
WARRANTY; without even the implied warranty of MERCHANTABILITY or FITNESS FOR A
PARTICULAR PURPOSE. See the GNU General Public License for more details.

You should have received a copy of the GNU General Public License along with
DIRT; if not, write to the Free Software Foundation, Inc., 51 Franklin
Street, Fifth Floor, Boston, MA 02110-1301, USA 

Citing
------

DIRT implements the methods described in:

Groupwise Geometric and Photometric Direct Image Registration
A. Bartoli
IEEE Transactions on Pattern Analysis and Machine Intelligence, 
Vol. 30, No. 12, pp. 2098-2108, December 2008.

which can be found for download on Adrien Bartoli's webpage.

Other Types of Licencing
------------------------

Source code is available under the GNU General Public License. 
In short, if you distribute a software that uses DIRT, 
you have to distribute it under GPL with the source code. 
Another option is to contact us to purchase a commercial license. 
