# Supplementary material for: Fully Affine Invariant Methods for Cross-Session Registration of Calcium Imaging Data
Source: eNeuro. 2020 Aug 7;7(4):ENEURO.0054-20.2020. doi: 10.1523/ENEURO.0054-20.2020 (PMC7438060; doi:10.1523/ENEURO.0054-20.2020)
Supplement: Extended Data. — A zip file (named “data_code.zip”), including PyPI package (“FAIM_package” folder), example FOV images (within “examples” folder), and codes used to reproduce all results (within “AffineCa2p_reproduce_results” folder) were submitted as Extended Data. Each folder contains a readme file. Download Extended Data, EPS file. [file enu-eN-MNT-0054-20-s02.zip › data_code/AffineCa2p_reproduce_results/matlab_codes/IAT_v0.9.3/iat_setup.m]

function iat_setup(varargin)
%%%%%%%%%%%%%%%%%%%%%%%%%%%%%%%%%%%%%%%%%%%%%%%%%%%%%%%%%%%%%%%%%%%%%%%%%%%%%%%%%%%%%%%%%%%%%
% IAT_SETUP adds the IAT toolbox to MATLAB path
%
% IAT_SETUP('FOREVER') adds the IAT toolbox permanently
% -------------------
% Authors: Georgios Evangelidis, Panagiotis Anatolitis
% Copyright (C) 2013 Georgios Evangelidis
% All rights reserved.
%
% For any bugs, please contact <georgios.evangelidis@inria.fr> or
% <anatolitis@ceid.upatras.gr>
%
% This file is part of the IAT library and is made available under
% the terms of the GNU license (see the COPYING file).
%%%%%%%%%%%%%%%%%%%%%%%%%%%%%%%%%%%%%%%%%%%%%%%%%%%%%%%%%%%%%%%%%%%%%%%%%%%%%%%%%%%%%%%%%%%%%%%%%%

p=mfilename('fullpath');
rootDir=fileparts(p);

if ~isempty(rootDir)
    addpath(genpath(rootDir));
    disp('Image Alignment Toolbox has been successfully installed!');
end

if nargin>0
    if strcmpi('forever',varargin{1})
     savepath;
    end
end
