# Supplementary material for: Fully Affine Invariant Methods for Cross-Session Registration of Calcium Imaging Data
Source: eNeuro. 2020 Aug 7;7(4):ENEURO.0054-20.2020. doi: 10.1523/ENEURO.0054-20.2020 (PMC7438060; doi:10.1523/ENEURO.0054-20.2020)
Supplement: Extended Data. — A zip file (named “data_code.zip”), including PyPI package (“FAIM_package” folder), example FOV images (within “examples” folder), and codes used to reproduce all results (within “AffineCa2p_reproduce_results” folder) were submitted as Extended Data. Each folder contains a readme file. Download Extended Data, EPS file. [file enu-eN-MNT-0054-20-s02.zip › data_code/AffineCa2p_reproduce_results/matlab_codes/IAT_v0.9.3/misc/iat_is_transform.m]

function [ check ] = iat_is_transform( input )
%%%%%%%%%%%%%%%%%%%%%%%%%%%%%%%%%%%%%%%%%%%%%%%%%%%%%%%%%%%%%%%%%%%%%%%%%%%
% [CHECK]=iat_is_transform(INPUT)
% IAT_IS_TRANSFORM checks if the given string is a valid transform name
% Valid names: {'translation', 'euclidean', 'similarity', 'affine',
% 'homography'}
%
% -->Input:
% INPUT:                The input string.
%
% -->Output:
% CHECK:                A logical value that shows if the input was a valid
%                       geometric transform string.
% -------------------
% Authors: Georgios Evangelidis, Panagiotis Anatolitis
% Copyright (C) 2013 Georgios Evangelidis
% All rights reserved.
%
% For any bugs, please contact <georgios.evangelidis@inria.fr> or
% <anatolitis@ceid.upatras.gr>
%
% This file is part of the IAT library and is made available under
% the terms of the GNU license (see the COPYING file).
%%%%%%%%%%%%%%%%%%%%%%%%%%%%%%%%%%%%%%%%%%%%%%%%%%%%%%%%%%%%%%%%%%%%%%%%%%%

if (~ischar(input))
    error('iat_is_transform: Input is not a string');
end

check = strcmpi(input,'translation')||strcmpi(input,'euclidean') ...
      ||strcmpi(input,'similarity') ||strcmpi(input,'affine') ...
      ||strcmpi(input,'homography');

end
