# Supplementary material for: Fully Affine Invariant Methods for Cross-Session Registration of Calcium Imaging Data
Source: eNeuro. 2020 Aug 7;7(4):ENEURO.0054-20.2020. doi: 10.1523/ENEURO.0054-20.2020 (PMC7438060; doi:10.1523/ENEURO.0054-20.2020)
Supplement: Extended Data. — A zip file (named “data_code.zip”), including PyPI package (“FAIM_package” folder), example FOV images (within “examples” folder), and codes used to reproduce all results (within “AffineCa2p_reproduce_results” folder) were submitted as Extended Data. Each folder contains a readme file. Download Extended Data, EPS file. [file enu-eN-MNT-0054-20-s02.zip › data_code/AffineCa2p_reproduce_results/matlab_codes/IAT_v0.9.3/misc/iat_remove_scale.m]

function [ npoints ] = iat_remove_scale( points )
% NPOINTS = IAT_REMOVE_SCALE( POINTS )
% IAT_REMOVE_SCALE removes the scale from homogeneous coordinates in
% array POINTS by normalizing with the third coordinate. 
% Points at infinity are left unchanged.
%
% -->Input
% POINTS:                    3xN array of N points 
%
% -->Output
% NPOINTS:                   3xN array with normalized homogeneous coordinates
%
% -------------------
% Authors: Georgios Evangelidis, Panagiotis Anatolitis
% Copyright (C) 2013 Georgios Evangelidis
% All rights reserved.
% 
% For any bugs, please contact <georgios.evangelidis@inria.fr> or 
% <anatolitis@ceid.upatras.gr>
% 
% This file is part of the IAT library and is made available under
% the terms of the GNU license (see the COPYING file).
%%%%%%%%%%%%%%%%%%%%%%%%%%%%%%%%%%%%%%%%%%%%%%%%%%%%%%%%%%%%%%%%%%%%%%%%%%%

% Check for valid data points array
if (size(points,1)~=3)
    error('iat_homogeneous_coords: Input array must be 3xN');
end

% Initialize output
samples=size(points,2);
npoints=points;

% Bring all data points to a common scale of 1
for i=1:samples
   if (points(3,i)==0)
       warning('iat_homogeneous_coords: points at infinity detected!');
   else
       npoints(:,i)=points(:,i)/points(3,i);
   end
end

end
