# Supplementary material for: Fully Affine Invariant Methods for Cross-Session Registration of Calcium Imaging Data
Source: eNeuro. 2020 Aug 7;7(4):ENEURO.0054-20.2020. doi: 10.1523/ENEURO.0054-20.2020 (PMC7438060; doi:10.1523/ENEURO.0054-20.2020)
Supplement: Extended Data. — A zip file (named “data_code.zip”), including PyPI package (“FAIM_package” folder), example FOV images (within “examples” folder), and codes used to reproduce all results (within “AffineCa2p_reproduce_results” folder) were submitted as Extended Data. Each folder contains a readme file. Download Extended Data, EPS file. [file enu-eN-MNT-0054-20-s02.zip › data_code/AffineCa2p_reproduce_results/matlab_codes/IAT_v0.9.3/rigid/iat_get_affine.m]

function [ H ] = iat_get_affine( pts1, pts2 )
% H = IAT_GET_AFFINE( POINTS1, POINTS2 )
%
% IAT_GET_AFFINE computes the affine transform H of size 3x3 so that 
% POINTS2 = H*POINTS1 in the least-square sense
%
% -->Input:
% POINTS1:              2xN or 3xN array of N initial points 
% POINTS2:              2xN or 3xN array of N transformed points 
%
% -->Output:
% H:                    The affine transform obtained from 
%                       correspondences POINTS1<-->POINTS2
% 
% -------------------
% Authors: Georgios Evangelidis, Panagiotis Anatolitis
% Copyright (C) 2013 Georgios Evangelidis
% All rights reserved.
% 
% For any bugs, please contact <georgios.evangelidis@inria.fr> or 
% <anatolitis@ceid.upatras.gr>
% 
% This file is part of the IAT library and is made available under
% the terms of the GNU license (see the COPYING file).
%%%%%%%%%%%%%%%%%%%%%%%%%%%%%%%%%%%%%%%%%%%%%%%%%%%%%%%%%%%%%%%%%%%%%%%%%%%

if (nargin~=2)
    error('iat_get_affine: Wrong number of arguments (use two arguments)');
end

% The structure of both point inputs must be of same size
if ~all(size(pts1)==size(pts2))
    error('iat_get_affine: point structures must be of same size');
end

samples=size(pts1,2);

if size(pts1,1)==2
    pts1 = iat_homogeneous_coords(pts1);
    pts2 = iat_homogeneous_coords(pts2);
end

% Normalizing input data points
[xA, TA]=iat_normal_coords(pts1);
[xB, TB]=iat_normal_coords(pts2);

% Initializing necessary arrays to solve the transform in the least squares
% sense
A=zeros(2*samples,6);
xp=zeros(2*samples,1);

if (samples>2)
    % Forming matrix A (A*h=xp)
    % h = [h11 h12 h13 h21 h22 h23];
    for k=1:samples
        A(2*k-1,:)=[xA(1,k) xA(2,k) 1 0 0 0];
        A(2*k,:)  =[0 0 0 xA(1,k) xA(2,k) 1];
        
        xp(2*k-1)=xB(1,k);
        xp(2*k)  =xB(2,k);
    end
    
    % Solving the system via SVD and denormalize extracted transform
    [U, D, V]=svd(A);
    h=V*pinv(D)*U'*xp;
    H=[h(1) h(2) h(3);h(4) h(5) h(6);0 0 1];
    H=[reshape(h,3,2) [0 0 1]']';
    H=TB\H*TA;
else
   error('iat_get_affine: three samples are at least required to obtain an affine transform'); 
end

end
